# Supplementary material for: Early warning of regime switching in a financial time series: A heteroskedastic network model
Source: PLoS One. 2025 Oct 8;20(10):e0333734. doi: 10.1371/journal.pone.0333734 (PMC12507299; doi:10.1371/journal.pone.0333734)
Supplement: S1 — (XLSX) [file pone.0333734.s001.xlsx]

## Sheet: Original data
Date	S&P 500
2004	1122.22
2004	1123.67
2004	1126.33
2004	1131.92
2004	1121.86
2004	1127.23
2004	1121.22
2004	1130.52
2004	1132.05
2004	1139.83
2004	1134.11
2004	1131.13
2004	1135.26
2004	1136.03
2004	1126.52
2004	1128.59
2004	1142.76
2004	1139.81
2004	1145.54
2004	1157.76
2004	1152.11
2004	1145.81
2004	1145.81
2004	1156.99
2004	1151.82
2004	1147.06
2004	1144.11
2004	1140.99
2004	1139.09
2004	1143.67
2004	1144.91
2004	1144.94
2004	1155.96
2004	1149.1
2004	1151.04
2004	1154.88
2004	1156.87
2004	1147.21
2004	1140.58
2004	1123.89
2004	1106.78
2004	1120.57
2004	1104.49
2004	1110.7
2004	1123.75
2004	1122.32
2004	1109.78
2004	1095.4
2004	1093.95
2004	1091.33
2004	1109.19
2004	1108.06
2004	1122.47
2004	1127
2004	1126.21
2004	1132.17
2004	1141.81
2004	1150.57
2004	1148.16
2004	1140.53
2004	1139.32
2004	1139.32
2004	1145.2
2004	1129.44
2004	1128.17
2004	1128.84
2004	1134.61
2004	1135.82
2004	1118.15
2004	1124.09
2004	1139.93
2004	1140.6
2004	1135.53
2004	1138.11
2004	1122.41
2004	1113.89
2004	1107.3
2004	1087.12
2004	1095.45
2004	1097.28
2004	1096.44
2004	1095.7
2004	1084.1
2004	1091.49
2004	1088.68
2004	1089.19
2004	1093.56
2004	1095.41
2004	1113.05
2004	1114.94
2004	1121.28
2004	1120.68
2004	1120.68
2004	1121.2
2004	1124.99
2004	1116.64
2004	1122.5
2004	1140.42
2004	1142.18
2004	1131.33
2004	1136.47
2004	1136.47
2004	1125.29
2004	1132.01
2004	1133.56
2004	1132.05
2004	1135.02
2004	1130.3
2004	1134.41
2004	1144.06
2004	1140.65
2004	1134.43
2004	1133.35
2004	1136.2
2004	1140.84
2004	1128.94
2004	1125.38
2004	1125.38
2004	1116.21
2004	1118.33
2004	1109.11
2004	1112.81
2004	1114.35
2004	1115.14
2004	1111.47
2004	1106.69
2004	1101.39
2004	1100.9
2004	1108.67
2004	1093.88
2004	1096.84
2004	1086.2
2004	1084.07
2004	1094.83
2004	1095.42
2004	1100.43
2004	1101.72
2004	1106.62
2004	1099.69
2004	1098.63
2004	1080.7
2004	1063.97
2004	1065.22
2004	1079.04
2004	1075.79
2004	1063.23
2004	1064.8
2004	1079.34
2004	1081.71
2004	1095.17
2004	1091.23
2004	1098.35
2004	1095.68
2004	1096.19
2004	1104.96
2004	1105.09
2004	1107.77
2004	1099.15
2004	1104.24
2004	1105.91
2004	1118.31
2004	1113.63
2004	1113.63
2004	1121.3
2004	1116.27
2004	1118.38
2004	1123.92
2004	1125.82
2004	1128.33
2004	1120.37
2004	1123.5
2004	1128.55
2004	1122.2
2004	1129.3
2004	1113.56
2004	1108.36
2004	1110.11
2004	1103.52
2004	1110.06
2004	1114.8
2004	1114.58
2004	1122.14
2004	1124.39
2004	1121.84
2004	1113.65
2004	1103.29
2004	1108.2
2004	1114.02
2004	1103.23
2004	1103.66
2004	1106.49
2004	1095.74
2004	1094.81
2004	1111.09
2004	1125.4
2004	1127.44
2004	1130.2
2004	1130.51
2004	1130.54
2004	1143.2
2004	1161.67
2004	1166.17
2004	1164.89
2004	1164.08
2004	1162.91
2004	1173.48
2004	1184.17
2004	1183.81
2004	1175.43
2004	1181.94
2004	1183.55
2004	1170.34
2004	1177.24
2004	1176.94
2004	1181.76
2004	1181.76
2004	1182.65
2004	1178.57
2004	1173.82
2004	1191.37
2004	1190.33
2004	1191.17
2004	1190.25
2004	1177.07
2004	1182.81
2004	1189.24
2004	1188
2004	1198.68
2004	1203.38
2004	1205.72
2004	1203.21
2004	1194.22
2004	1194.65
2004	1205.45
2004	1209.57
2004	1210.13
2004	1210.13
2004	1204.92
2004	1213.54
2004	1213.45
2004	1213.55
2004	1211.92
2005	1188.05
2005	1183.74
2005	1187.89
2005	1186.19
2005	1190.25
2005	1182.99
2005	1187.7
2005	1177.45
2005	1184.52
2005	1184.52
2005	1195.98
2005	1184.63
2005	1175.41
2005	1167.87
2005	1163.75
2005	1168.41
2005	1174.07
2005	1174.55
2005	1171.36
2005	1181.27
2005	1189.41
2005	1193.19
2005	1189.89
2005	1203.03
2005	1210.34
2005	1200.75
2005	1201.59
2005	1201.59
2005	1184.16
2005	1190.8
2005	1200.2
2005	1211.37
2005	1203.6
2005	1210.41
2005	1210.08
2005	1210.47
2005	1222.12
2005	1225.31
2005	1219.43
2005	1207.01
2005	1209.25
2005	1200.08
2005	1206.83
2005	1197.75
2005	1188.07
2005	1190.21
2005	1189.65
2005	1183.78
2005	1171.71
2005	1172.53
2005	1171.42
2005	1171.42
2005	1174.28
2005	1165.36
2005	1181.41
2005	1180.59
2005	1172.92
2005	1176.12
2005	1181.39
2005	1184.07
2005	1191.14
2005	1181.2
2005	1181.21
2005	1187.76
2005	1173.79
2005	1162.05
2005	1142.62
2005	1145.98
2005	1152.78
2005	1137.5
2005	1159.95
2005	1152.12
2005	1162.1
2005	1151.74
2005	1156.38
2005	1143.22
2005	1156.85
2005	1178.84
2005	1166.22
2005	1171.11
2005	1159.36
2005	1154.05
2005	1165.69
2005	1173.8
2005	1185.56
2005	1191.08
2005	1189.28
2005	1193.86
2005	1194.07
2005	1190.01
2005	1197.62
2005	1198.78
2005	1198.78
2005	1191.5
2005	1202.27
2005	1204.29
2005	1196.02
2005	1197.51
2005	1197.26
2005	1194.67
2005	1200.93
2005	1198.11
2005	1200.82
2005	1203.91
2005	1206.58
2005	1210.96
2005	1216.96
2005	1216.1
2005	1213.61
2005	1213.88
2005	1200.73
2005	1191.57
2005	1190.69
2005	1201.57
2005	1199.85
2005	1191.33
2005	1194.44
2005	1194.44
2005	1204.99
2005	1194.94
2005	1197.87
2005	1211.86
2005	1219.44
2005	1222.21
2005	1223.29
2005	1226.5
2005	1227.92
2005	1221.13
2005	1229.35
2005	1235.2
2005	1227.04
2005	1233.68
2005	1229.03
2005	1231.16
2005	1236.79
2005	1243.72
2005	1234.18
2005	1235.35
2005	1244.12
2005	1245.04
2005	1235.86
2005	1226.42
2005	1223.13
2005	1231.38
2005	1229.13
2005	1237.81
2005	1230.39
2005	1233.87
2005	1219.34
2005	1220.24
2005	1219.02
2005	1219.71
2005	1221.73
2005	1217.57
2005	1209.59
2005	1212.4
2005	1205.1
2005	1212.28
2005	1208.41
2005	1220.33
2005	1221.59
2005	1218.02
2005	1218.02
2005	1233.39
2005	1236.36
2005	1231.67
2005	1241.48
2005	1240.56
2005	1231.2
2005	1227.16
2005	1227.73
2005	1237.91
2005	1231.02
2005	1221.34
2005	1210.2
2005	1214.62
2005	1215.29
2005	1215.63
2005	1215.66
2005	1216.89
2005	1227.68
2005	1228.81
2005	1187.33
2005	1184.87
2005	1177.68
2005	1176.84
2005	1186.57
2005	1190.1
2005	1178.14
2005	1195.76
2005	1177.8
2005	1179.59
2005	1199.38
2005	1196.54
2005	1191.38
2005	1178.9
2005	1198.41
2005	1207.01
2005	1202.76
2005	1214.76
2005	1219.94
2005	1220.14
2005	1222.81
2005	1218.59
2005	1220.65
2005	1230.96
2005	1234.72
2005	1233.76
2005	1229.01
2005	1231.21
2005	1242.8
2005	1248.27
2005	1254.85
2005	1261.23
2005	1265.61
2005	1265.61
2005	1268.25
2005	1257.46
2005	1257.48
2005	1249.48
2005	1264.67
2005	1265.08
2005	1262.09
2005	1263.7
2005	1257.37
2005	1255.84
2005	1259.37
2005	1260.43
2005	1267.43
2005	1272.74
2005	1270.94
2005	1267.32
2005	1259.92
2005	1259.62
2005	1262.79
2005	1268.12
2005	1268.66
2005	1268.66
2005	1256.54
2005	1258.17
2005	1254.42
2005	1248.29
2006	1273.46
2006	1273.48
2006	1285.45
2006	1290.15
2006	1289.69
2006	1294.18
2006	1286.06
2006	1287.61
2006	1287.61
2006	1282.93
2006	1277.93
2006	1285.04
2006	1261.49
2006	1263.82
2006	1266.86
2006	1264.68
2006	1265.02
2006	1254.78
2006	1265.65
2006	1263.78
2006	1266.99
2006	1262.86
2006	1275.53
2006	1280
2006	1289.38
2006	1287.24
2006	1287.24
2006	1283.03
2006	1292.67
2006	1287.79
2006	1289.43
2006	1294.12
2006	1280.66
2006	1291.24
2006	1289.14
2006	1287.23
2006	1278.26
2006	1275.88
2006	1278.47
2006	1272.23
2006	1281.58
2006	1284.13
2006	1297.48
2006	1303.02
2006	1305.33
2006	1307.25
2006	1305.08
2006	1297.23
2006	1305.04
2006	1301.67
2006	1302.95
2006	1301.61
2006	1293.23
2006	1302.89
2006	1300.25
2006	1294.83
2006	1297.81
2006	1305.93
2006	1311.56
2006	1309.04
2006	1295.5
2006	1296.6
2006	1286.57
2006	1288.12
2006	1289.12
2006	1289.12
2006	1285.33
2006	1307.65
2006	1309.93
2006	1311.46
2006	1311.28
2006	1308.11
2006	1301.74
2006	1305.41
2006	1309.72
2006	1310.61
2006	1324.66
2006	1325.14
2006	1322.85
2006	1305.92
2006	1291.24
2006	1294.5
2006	1292.08
2006	1270.32
2006	1261.81
2006	1267.03
2006	1262.07
2006	1256.58
2006	1258.57
2006	1272.88
2006	1280.16
2006	1280.16
2006	1259.84
2006	1270.09
2006	1285.71
2006	1288.22
2006	1265.29
2006	1263.85
2006	1256.15
2006	1257.93
2006	1252.3
2006	1236.4
2006	1223.69
2006	1230.04
2006	1256.16
2006	1251.54
2006	1240.14
2006	1240.12
2006	1252.2
2006	1245.6
2006	1244.5
2006	1250.56
2006	1239.2
2006	1246
2006	1272.87
2006	1270.2
2006	1280.19
2006	1280.19
2006	1270.91
2006	1274.08
2006	1265.48
2006	1267.34
2006	1272.52
2006	1258.6
2006	1242.29
2006	1236.2
2006	1234.49
2006	1236.86
2006	1259.81
2006	1249.13
2006	1240.29
2006	1260.91
2006	1268.88
2006	1268.4
2006	1263.2
2006	1278.55
2006	1276.66
2006	1270.92
2006	1278.55
2006	1280.27
2006	1279.36
2006	1275.77
2006	1271.48
2006	1265.95
2006	1271.81
2006	1266.74
2006	1268.21
2006	1285.58
2006	1295.43
2006	1297.48
2006	1302.3
2006	1297.52
2006	1298.82
2006	1292.99
2006	1296.06
2006	1295.09
2006	1301.78
2006	1304.28
2006	1304.27
2006	1303.82
2006	1311.01
2006	1311.01
2006	1313.25
2006	1300.26
2006	1294.02
2006	1298.92
2006	1299.54
2006	1313.11
2006	1318.07
2006	1316.28
2006	1319.87
2006	1321.18
2006	1318.31
2006	1325.18
2006	1318.03
2006	1314.78
2006	1326.37
2006	1336.34
2006	1336.59
2006	1339.15
2006	1335.85
2006	1350.66
2006	1353.42
2006	1349.95
2006	1362.83
2006	1365.62
2006	1369.05
2006	1364.05
2006	1365.96
2006	1366.96
2006	1368.6
2006	1377.02
2006	1377.38
2006	1382.22
2006	1389.08
2006	1377.34
2006	1377.93
2006	1377.94
2006	1367.81
2006	1367.34
2006	1364.3
2006	1379.78
2006	1382.84
2006	1385.72
2006	1378.33
2006	1380.9
2006	1384.42
2006	1393.22
2006	1396.57
2006	1399.76
2006	1401.2
2006	1400.5
2006	1402.81
2006	1406.09
2006	1406.09
2006	1400.95
2006	1381.9
2006	1386.72
2006	1399.48
2006	1400.63
2006	1396.71
2006	1409.12
2006	1414.76
2006	1412.9
2006	1407.29
2006	1409.84
2006	1413.04
2006	1411.56
2006	1413.21
2006	1425.49
2006	1427.09
2006	1422.48
2006	1425.55
2006	1423.53
2006	1418.3
2006	1410.76
2006	1410.76
2006	1416.9
2006	1426.84
2006	1424.73
2006	1418.3
2007	1418.34
2007	1409.71
2007	1412.84
2007	1412.11
2007	1414.85
2007	1423.82
2007	1430.73
2007	1430.73
2007	1431.9
2007	1430.62
2007	1426.37
2007	1430.5
2007	1422.95
2007	1427.99
2007	1440.13
2007	1423.9
2007	1422.18
2007	1420.62
2007	1428.82
2007	1438.24
2007	1445.94
2007	1448.39
2007	1446.99
2007	1448
2007	1450.02
2007	1448.31
2007	1438.06
2007	1433.37
2007	1444.26
2007	1455.3
2007	1456.81
2007	1455.54
2007	1449.37
2007	1399.04
2007	1406.82
2007	1403.17
2007	1387.17
2007	1374.12
2007	1395.41
2007	1391.97
2007	1401.89
2007	1402.85
2007	1406.6
2007	1377.95
2007	1387.17
2007	1392.28
2007	1386.95
2007	1402.06
2007	1410.94
2007	1435.04
2007	1434.54
2007	1436.11
2007	1437.5
2007	1428.61
2007	1417.23
2007	1422.53
2007	1420.86
2007	1424.55
2007	1437.77
2007	1439.37
2007	1443.76
2007	1443.76
2007	1444.61
2007	1448.39
2007	1438.87
2007	1447.8
2007	1452.85
2007	1468.47
2007	1471.48
2007	1472.5
2007	1470.73
2007	1484.35
2007	1480.93
2007	1480.41
2007	1495.42
2007	1494.25
2007	1494.07
2007	1482.37
2007	1507.72
2007	1512.58
2007	1491.47
2007	1505.85
2007	1503.15
2007	1501.19
2007	1514.14
2007	1512.75
2007	1522.75
2007	1525.1
2007	1524.12
2007	1522.28
2007	1507.51
2007	1515.73
2007	1515.73
2007	1518.11
2007	1530.23
2007	1530.62
2007	1536.34
2007	1539.18
2007	1530.95
2007	1517.38
2007	1490.72
2007	1507.67
2007	1509.12
2007	1493
2007	1515.67
2007	1522.97
2007	1532.91
2007	1531.05
2007	1533.7
2007	1512.84
2007	1522.19
2007	1502.56
2007	1497.74
2007	1492.89
2007	1506.34
2007	1505.71
2007	1503.35
2007	1519.43
2007	1524.87
2007	1524.87
2007	1525.4
2007	1530.44
2007	1531.85
2007	1510.12
2007	1518.76
2007	1547.7
2007	1552.5
2007	1549.52
2007	1549.37
2007	1546.17
2007	1553.08
2007	1534.1
2007	1541.57
2007	1511.04
2007	1518.09
2007	1482.66
2007	1458.95
2007	1473.91
2007	1455.27
2007	1465.81
2007	1472.2
2007	1433.06
2007	1467.67
2007	1476.71
2007	1497.49
2007	1453.09
2007	1453.64
2007	1452.92
2007	1426.54
2007	1406.7
2007	1411.27
2007	1445.94
2007	1445.55
2007	1447.12
2007	1464.07
2007	1462.5
2007	1479.37
2007	1466.79
2007	1432.36
2007	1463.76
2007	1457.64
2007	1473.99
2007	1473.99
2007	1489.42
2007	1472.29
2007	1478.55
2007	1453.55
2007	1451.7
2007	1471.49
2007	1471.56
2007	1483.95
2007	1484.25
2007	1476.65
2007	1519.78
2007	1529.03
2007	1518.75
2007	1525.75
2007	1517.73
2007	1517.21
2007	1525.42
2007	1531.38
2007	1526.75
2007	1552.58
2007	1565.15
2007	1562.47
2007	1554.41
2007	1561.8
2007	1548.71
2007	1538.53
2007	1541.24
2007	1540.08
2007	1500.63
2007	1506.33
2007	1519.59
2007	1515.88
2007	1514.4
2007	1535.28
2007	1540.98
2007	1531.02
2007	1549.38
2007	1508.44
2007	1509.65
2007	1502.17
2007	1520.27
2007	1475.62
2007	1474.77
2007	1453.7
2007	1439.18
2007	1481.05
2007	1470.58
2007	1451.15
2007	1458.74
2007	1433.27
2007	1439.7
2007	1416.77
2007	1416.77
2007	1440.7
2007	1407.22
2007	1428.23
2007	1469.02
2007	1469.72
2007	1481.14
2007	1472.42
2007	1462.79
2007	1485.01
2007	1507.34
2007	1504.66
2007	1515.96
2007	1477.65
2007	1486.59
2007	1488.41
2007	1467.95
2007	1445.9
2007	1454.98
2007	1453
2007	1460.12
2007	1484.46
2007	1496.45
2007	1496.45
2007	1497.66
2007	1476.37
2007	1478.49
2008	1447.16
2008	1447.16
2008	1411.63
2008	1416.18
2008	1390.19
2008	1409.13
2008	1420.33
2008	1401.02
2008	1416.25
2008	1380.95
2008	1373.2
2008	1333.25
2008	1325.19
2008	1325.19
2008	1310.5
2008	1338.6
2008	1352.07
2008	1330.61
2008	1353.97
2008	1362.3
2008	1355.81
2008	1378.55
2008	1395.42
2008	1380.82
2008	1336.64
2008	1367.21
2008	1348.86
2008	1349.99
2008	1349.99
2008	1348.78
2008	1360.03
2008	1342.53
2008	1353.11
2008	1371.8
2008	1381.29
2008	1380.02
2008	1367.68
2008	1330.63
2008	1331.34
2008	1326.75
2008	1333.7
2008	1304.34
2008	1293.37
2008	1273.37
2008	1320.65
2008	1308.77
2008	1315.48
2008	1288.14
2008	1276.6
2008	1330.74
2008	1298.42
2008	1329.51
2008	1329.51
2008	1349.88
2008	1352.99
2008	1341.13
2008	1325.76
2008	1315.22
2008	1322.7
2008	1370.18
2008	1367.53
2008	1369.31
2008	1372.54
2008	1365.54
2008	1354.49
2008	1360.55
2008	1332.83
2008	1328.32
2008	1334.43
2008	1364.71
2008	1365.56
2008	1390.33
2008	1388.17
2008	1375.94
2008	1379.93
2008	1388.82
2008	1397.84
2008	1396.37
2008	1390.94
2008	1385.59
2008	1407.49
2008	1418.26
2008	1392.57
2008	1397.68
2008	1388.28
2008	1403.58
2008	1403.04
2008	1408.66
2008	1423.57
2008	1425.35
2008	1426.63
2008	1413.4
2008	1390.71
2008	1394.35
2008	1375.93
2008	1375.93
2008	1385.35
2008	1390.84
2008	1398.26
2008	1400.38
2008	1385.67
2008	1377.65
2008	1377.2
2008	1404.05
2008	1360.68
2008	1358.44
2008	1335.49
2008	1339.87
2008	1360.03
2008	1360.14
2008	1350.93
2008	1337.81
2008	1342.83
2008	1317.93
2008	1318
2008	1314.29
2008	1321.97
2008	1283.15
2008	1278.38
2008	1280
2008	1284.91
2008	1261.52
2008	1262.9
2008	1262.9
2008	1252.31
2008	1273.7
2008	1244.69
2008	1253.39
2008	1239.49
2008	1228.3
2008	1214.91
2008	1245.36
2008	1260.32
2008	1260.68
2008	1260
2008	1277
2008	1282.19
2008	1252.54
2008	1257.76
2008	1234.37
2008	1263.2
2008	1284.26
2008	1267.38
2008	1260.31
2008	1249.01
2008	1284.88
2008	1289.19
2008	1266.07
2008	1296.32
2008	1305.32
2008	1289.59
2008	1285.83
2008	1292.93
2008	1298.2
2008	1278.6
2008	1266.69
2008	1274.54
2008	1277.72
2008	1292.2
2008	1266.84
2008	1271.51
2008	1281.66
2008	1300.68
2008	1282.83
2008	1282.83
2008	1277.58
2008	1274.98
2008	1236.83
2008	1242.31
2008	1267.79
2008	1224.51
2008	1232.04
2008	1249.05
2008	1251.7
2008	1213.59
2008	1156.39
2008	1206.51
2008	1255.08
2008	1207.09
2008	1188.22
2008	1185.87
2008	1209.18
2008	1213.01
2008	1056.89
2008	996.23
2008	984.94
2008	909.92
2008	899.22
2008	1003.35
2008	998.01
2008	907.84
2008	946.43
2008	940.55
2008	985.4
2008	955.05
2008	896.78
2008	908.11
2008	876.77
2008	848.92
2008	940.51
2008	930.09
2008	954.09
2008	968.75
2008	966.3
2008	1005.75
2008	952.77
2008	904.88
2008	930.99
2008	919.21
2008	898.95
2008	852.3
2008	911.29
2008	873.29
2008	850.75
2008	859.12
2008	806.58
2008	752.44
2008	800.03
2008	851.81
2008	857.39
2008	887.68
2008	887.68
2008	896.24
2008	816.21
2008	848.81
2008	870.74
2008	845.22
2008	876.07
2008	909.7
2008	888.67
2008	899.24
2008	873.59
2008	879.73
2008	868.57
2008	913.18
2008	904.42
2008	885.28
2008	887.88
2008	871.63
2008	863.16
2008	868.15
2008	868.15
2008	872.8
2008	869.42
2008	890.64
2008	903.25
2009	927.45
2009	934.7
2009	906.65
2009	909.73
2009	890.35
2009	870.26
2009	871.79
2009	842.62
2009	843.74
2009	850.12
2009	850.12
2009	805.22
2009	840.24
2009	827.5
2009	831.95
2009	825.44
2009	838.51
2009	832.23
2009	845.85
2009	868.6
2009	869.89
2009	827.16
2009	833.74
2009	835.19
2009	826.84
2009	826.84
2009	789.17
2009	788.42
2009	778.94
2009	770.05
2009	743.33
2009	773.14
2009	764.9
2009	752.83
2009	735.09
2009	700.82
2009	696.33
2009	712.87
2009	682.55
2009	683.38
2009	676.53
2009	719.6
2009	721.36
2009	750.74
2009	756.55
2009	753.89
2009	778.12
2009	794.35
2009	784.04
2009	768.54
2009	822.92
2009	806.12
2009	813.88
2009	832.86
2009	815.94
2009	787.53
2009	797.87
2009	811.08
2009	834.38
2009	842.5
2009	815.55
2009	825.16
2009	856.56
2009	856.56
2009	858.73
2009	841.5
2009	852.06
2009	865.3
2009	869.6
2009	832.39
2009	850.08
2009	843.55
2009	851.92
2009	866.23
2009	857.51
2009	855.16
2009	873.64
2009	872.81
2009	907.24
2009	903.8
2009	919.53
2009	907.39
2009	929.23
2009	909.24
2009	908.35
2009	883.92
2009	893.07
2009	882.88
2009	909.71
2009	908.13
2009	903.47
2009	888.33
2009	887
2009	887
2009	910.33
2009	893.06
2009	942.87
2009	944.74
2009	931.76
2009	942.46
2009	940.09
2009	939.14
2009	942.43
2009	939.15
2009	944.89
2009	946.21
2009	923.72
2009	911.97
2009	910.71
2009	918.37
2009	921.23
2009	893.04
2009	895.1
2009	900.94
2009	920.26
2009	918.9
2009	927.23
2009	919.32
2009	923.33
2009	896.42
2009	896.42
2009	898.72
2009	881.03
2009	879.56
2009	882.68
2009	879.13
2009	901.05
2009	905.84
2009	932.68
2009	940.74
2009	940.38
2009	951.13
2009	954.58
2009	954.07
2009	976.29
2009	979.26
2009	982.18
2009	979.62
2009	975.15
2009	986.75
2009	987.48
2009	1002.63
2009	1005.65
2009	1002.72
2009	997.08
2009	1010.48
2009	1007.1
2009	994.35
2009	1005.81
2009	1012.73
2009	1004.09
2009	979.73
2009	989.67
2009	996.46
2009	1007.37
2009	1026.13
2009	1025.57
2009	1028
2009	1028.12
2009	1030.98
2009	1028.93
2009	1020.62
2009	998.04
2009	994.75
2009	1003.24
2009	1016.4
2009	1016.4
2009	1025.39
2009	1033.37
2009	1044.14
2009	1042.73
2009	1049.34
2009	1052.63
2009	1068.76
2009	1065.49
2009	1068.3
2009	1064.66
2009	1071.66
2009	1060.87
2009	1050.78
2009	1044.38
2009	1062.98
2009	1060.61
2009	1057.08
2009	1071.49
2009	1076.19
2009	1073.19
2009	1092.02
2009	1096.56
2009	1087.68
2009	1097.91
2009	1091.06
2009	1081.4
2009	1092.91
2009	1079.6
2009	1066.95
2009	1063.41
2009	1042.63
2009	1066.11
2009	1036.19
2009	1042.88
2009	1045.41
2009	1046.5
2009	1066.63
2009	1069.3
2009	1093.08
2009	1093.01
2009	1098.51
2009	1087.24
2009	1093.48
2009	1109.3
2009	1110.32
2009	1109.8
2009	1094.9
2009	1091.38
2009	1106.24
2009	1105.65
2009	1110.63
2009	1110.63
2009	1091.49
2009	1095.63
2009	1108.86
2009	1109.24
2009	1099.92
2009	1105.98
2009	1103.25
2009	1091.94
2009	1095.95
2009	1102.35
2009	1106.41
2009	1114.11
2009	1107.93
2009	1109.18
2009	1096.08
2009	1102.47
2009	1114.05
2009	1118.02
2009	1120.59
2009	1126.48
2009	1126.48
2009	1127.78
2009	1126.2
2009	1126.42
2009	1115.1
2010	1132.99
2010	1136.52
2010	1137.14
2010	1141.69
2010	1144.98
2010	1146.98
2010	1136.22
2010	1145.68
2010	1148.46
2010	1136.03
2010	1136.03
2010	1150.23
2010	1138.04
2010	1116.48
2010	1091.76
2010	1096.78
2010	1092.17
2010	1097.5
2010	1084.53
2010	1073.87
2010	1089.19
2010	1103.32
2010	1097.28
2010	1063.11
2010	1066.19
2010	1056.74
2010	1070.52
2010	1068.13
2010	1078.47
2010	1075.51
2010	1108.01
2010	1094.6
2010	1105.24
2010	1102.94
2010	1104.49
2010	1115.71
2010	1118.31
2010	1118.79
2010	1122.97
2010	1138.7
2010	1138.5
2010	1140.45
2010	1145.61
2010	1150.24
2010	1149.99
2010	1150.51
2010	1159.46
2010	1166.21
2010	1165.83
2010	1159.9
2010	1165.81
2010	1174.17
2010	1167.72
2010	1165.73
2010	1166.59
2010	1173.22
2010	1173.27
2010	1169.43
2010	1178.1
2010	1178.1
2010	1189.44
2010	1182.45
2010	1186.44
2010	1194.37
2010	1196.48
2010	1197.3
2010	1210.65
2010	1211.67
2010	1192.13
2010	1197.52
2010	1207.17
2010	1205.94
2010	1208.67
2010	1217.28
2010	1212.05
2010	1183.71
2010	1191.36
2010	1206.78
2010	1186.69
2010	1173.6
2010	1165.9
2010	1128.15
2010	1110.88
2010	1159.73
2010	1155.79
2010	1171.67
2010	1157.44
2010	1135.68
2010	1136.94
2010	1120.8
2010	1115.05
2010	1071.59
2010	1087.69
2010	1073.65
2010	1074.03
2010	1067.95
2010	1103.06
2010	1089.41
2010	1089.41
2010	1070.71
2010	1098.38
2010	1102.83
2010	1064.88
2010	1050.47
2010	1062
2010	1055.69
2010	1086.84
2010	1091.6
2010	1116.04
2010	1117.51
2010	1113.2
2010	1095.31
2010	1092.04
2010	1073.69
2010	1076.76
2010	1074.57
2010	1041.24
2010	1030.71
2010	1027.37
2010	1022.58
2010	1022.58
2010	1028.06
2010	1060.27
2010	1070.25
2010	1077.96
2010	1078.75
2010	1095.34
2010	1095.17
2010	1096.48
2010	1064.88
2010	1071.25
2010	1083.48
2010	1069.59
2010	1093.67
2010	1102.66
2010	1115.01
2010	1113.84
2010	1106.13
2010	1101.53
2010	1101.6
2010	1125.86
2010	1120.46
2010	1127.24
2010	1125.81
2010	1121.64
2010	1127.79
2010	1121.06
2010	1089.47
2010	1083.61
2010	1079.25
2010	1079.38
2010	1092.54
2010	1094.16
2010	1075.63
2010	1071.69
2010	1067.36
2010	1051.87
2010	1055.33
2010	1047.22
2010	1064.59
2010	1048.92
2010	1049.33
2010	1080.29
2010	1090.1
2010	1104.51
2010	1104.51
2010	1091.84
2010	1098.87
2010	1104.18
2010	1109.55
2010	1121.9
2010	1121.1
2010	1125.07
2010	1124.66
2010	1125.59
2010	1142.71
2010	1139.78
2010	1142.16
2010	1147.7
2010	1144.73
2010	1141.2
2010	1165.15
2010	1165.32
2010	1169.77
2010	1178.1
2010	1173.81
2010	1176.19
2010	1184.71
2010	1165.9
2010	1178.17
2010	1180.26
2010	1183.08
2010	1185.62
2010	1185.64
2010	1182.45
2010	1183.78
2010	1183.26
2010	1184.38
2010	1193.57
2010	1197.96
2010	1221.06
2010	1225.85
2010	1223.25
2010	1213.4
2010	1218.71
2010	1213.54
2010	1199.21
2010	1197.75
2010	1178.34
2010	1178.59
2010	1196.69
2010	1199.73
2010	1197.84
2010	1180.73
2010	1198.35
2010	1198.35
2010	1189.4
2010	1187.76
2010	1180.55
2010	1206.07
2010	1221.53
2010	1224.71
2010	1223.12
2010	1223.75
2010	1228.28
2010	1233
2010	1240.4
2010	1240.46
2010	1241.59
2010	1235.23
2010	1242.87
2010	1243.91
2010	1247.08
2010	1254.6
2010	1258.84
2010	1256.77
2010	1256.77
2010	1257.54
2010	1258.51
2010	1259.78
2010	1257.88
2010	1257.64
2011	1270.2
2011	1276.56
2011	1273.85
2011	1271.5
2011	1269.75
2011	1274.48
2011	1285.96
2011	1283.76
2011	1293.24
2011	1293.24
2011	1295.02
2011	1281.92
2011	1280.26
2011	1283.35
2011	1290.84
2011	1291.18
2011	1296.63
2011	1299.54
2011	1276.34
2011	1286.12
2011	1307.59
2011	1320.88
2011	1321.87
2011	1329.15
2011	1332.32
2011	1328.01
2011	1336.32
2011	1340.43
2011	1343.01
2011	1343.01
2011	1315.44
2011	1307.4
2011	1306.1
2011	1319.88
2011	1327.22
2011	1306.33
2011	1308.44
2011	1330.97
2011	1321.15
2011	1310.13
2011	1321.82
2011	1320.02
2011	1295.11
2011	1304.28
2011	1296.39
2011	1281.87
2011	1256.88
2011	1273.72
2011	1279.2
2011	1298.38
2011	1293.77
2011	1297.54
2011	1309.66
2011	1313.8
2011	1310.19
2011	1319.44
2011	1328.26
2011	1325.83
2011	1332.41
2011	1335.54
2011	1333.51
2011	1328.17
2011	1324.46
2011	1314.16
2011	1314.41
2011	1314.52
2011	1319.68
2011	1305.14
2011	1312.62
2011	1330.36
2011	1337.38
2011	1337.38
2011	1335.25
2011	1347.24
2011	1355.66
2011	1360.48
2011	1363.61
2011	1356.62
2011	1347.32
2011	1335.1
2011	1340.2
2011	1346.29
2011	1357.16
2011	1342.08
2011	1348.65
2011	1337.77
2011	1329.47
2011	1328.98
2011	1340.68
2011	1343.6
2011	1333.27
2011	1317.37
2011	1316.28
2011	1320.47
2011	1325.69
2011	1331.1
2011	1331.1
2011	1345.2
2011	1314.55
2011	1312.94
2011	1300.16
2011	1284.94
2011	1279.56
2011	1289
2011	1270.98
2011	1271.83
2011	1287.87
2011	1265.42
2011	1267.64
2011	1271.5
2011	1278.36
2011	1295.52
2011	1287.14
2011	1283.5
2011	1268.45
2011	1280.1
2011	1296.67
2011	1307.41
2011	1320.64
2011	1339.67
2011	1339.67
2011	1337.88
2011	1339.22
2011	1353.22
2011	1343.8
2011	1319.49
2011	1313.64
2011	1317.72
2011	1308.87
2011	1316.14
2011	1305.44
2011	1326.73
2011	1325.84
2011	1343.8
2011	1345.02
2011	1337.43
2011	1331.94
2011	1304.89
2011	1300.67
2011	1292.28
2011	1286.94
2011	1254.05
2011	1260.34
2011	1200.07
2011	1199.38
2011	1119.46
2011	1172.53
2011	1120.76
2011	1172.64
2011	1178.81
2011	1204.49
2011	1192.76
2011	1193.89
2011	1140.65
2011	1123.53
2011	1123.82
2011	1162.35
2011	1177.6
2011	1159.27
2011	1176.8
2011	1210.08
2011	1212.92
2011	1218.89
2011	1204.42
2011	1173.97
2011	1173.97
2011	1165.24
2011	1198.62
2011	1185.9
2011	1154.23
2011	1172.87
2011	1188.68
2011	1209.11
2011	1216.01
2011	1204.09
2011	1202.09
2011	1166.76
2011	1129.56
2011	1136.43
2011	1162.95
2011	1175.38
2011	1151.06
2011	1160.4
2011	1131.42
2011	1194.89
2011	1195.54
2011	1207.25
2011	1203.66
2011	1224.58
2011	1200.86
2011	1225.38
2011	1209.88
2011	1215.39
2011	1238.25
2011	1254.19
2011	1229.05
2011	1242
2011	1284.59
2011	1285.09
2011	1253.3
2011	1218.28
2011	1237.9
2011	1261.15
2011	1253.23
2011	1261.12
2011	1275.92
2011	1229.1
2011	1239.69
2011	1263.85
2011	1251.78
2011	1257.81
2011	1236.91
2011	1216.13
2011	1215.65
2011	1192.98
2011	1188.04
2011	1161.79
2011	1161.79
2011	1158.67
2011	1192.55
2011	1195.19
2011	1246.96
2011	1244.58
2011	1244.28
2011	1257.08
2011	1258.47
2011	1261.01
2011	1234.35
2011	1255.19
2011	1236.47
2011	1225.73
2011	1211.82
2011	1215.75
2011	1219.66
2011	1205.35
2011	1241.3
2011	1243.72
2011	1254
2011	1265.33
2011	1265.33
2011	1265.43
2011	1249.64
2011	1263.02
2011	1257.6
2012	1277.3
2012	1281.06
2012	1277.81
2012	1280.7
2012	1292.08
2012	1292.48
2012	1295.5
2012	1289.09
2012	1289.09
2012	1293.67
2012	1308.04
2012	1314.5
2012	1315.38
2012	1313.01
2012	1312.41
2012	1324.09
2012	1325.54
2012	1344.9
2012	1344.33
2012	1347.05
2012	1349.96
2012	1351.95
2012	1342.64
2012	1351.77
2012	1350.5
2012	1343.23
2012	1358.04
2012	1361.23
2012	1361.23
2012	1362.21
2012	1357.66
2012	1363.46
2012	1365.74
2012	1367.59
2012	1372.18
2012	1365.68
2012	1374.09
2012	1369.63
2012	1364.33
2012	1343.36
2012	1352.63
2012	1365.91
2012	1370.87
2012	1371.09
2012	1395.95
2012	1394.28
2012	1402.6
2012	1404.17
2012	1409.75
2012	1405.52
2012	1402.89
2012	1392.78
2012	1397.11
2012	1416.51
2012	1412.52
2012	1405.54
[truncated: 3,022 more rows]

## Sheet: Fig 2
Date	S&P 500
2004	1122.22
2004	1123.67
2004	1126.33
2004	1131.92
2004	1121.86
2004	1127.23
2004	1121.22
2004	1130.52
2004	1132.05
2004	1139.83
2004	1134.11
2004	1131.13
2004	1135.26
2004	1136.03
2004	1126.52
2004	1128.59
2004	1142.76
2004	1139.81
2004	1145.54
2004	1157.76
2004	1152.11
2004	1145.81
2004	1145.81
2004	1156.99
2004	1151.82
2004	1147.06
2004	1144.11
2004	1140.99
2004	1139.09
2004	1143.67
2004	1144.91
2004	1144.94
2004	1155.96
2004	1149.1
2004	1151.04
2004	1154.88
2004	1156.87
2004	1147.21
2004	1140.58
2004	1123.89
2004	1106.78
2004	1120.57
2004	1104.49
2004	1110.7
2004	1123.75
2004	1122.32
2004	1109.78
2004	1095.4
2004	1093.95
2004	1091.33
2004	1109.19
2004	1108.06
2004	1122.47
2004	1127
2004	1126.21
2004	1132.17
2004	1141.81
2004	1150.57
2004	1148.16
2004	1140.53
2004	1139.32
2004	1139.32
2004	1145.2
2004	1129.44
2004	1128.17
2004	1128.84
2004	1134.61
2004	1135.82
2004	1118.15
2004	1124.09
2004	1139.93
2004	1140.6
2004	1135.53
2004	1138.11
2004	1122.41
2004	1113.89
2004	1107.3
2004	1087.12
2004	1095.45
2004	1097.28
2004	1096.44
2004	1095.7
2004	1084.1
2004	1091.49
2004	1088.68
2004	1089.19
2004	1093.56
2004	1095.41
2004	1113.05
2004	1114.94
2004	1121.28
2004	1120.68
2004	1120.68
2004	1121.2
2004	1124.99
2004	1116.64
2004	1122.5
2004	1140.42
2004	1142.18
2004	1131.33
2004	1136.47
2004	1136.47
2004	1125.29
2004	1132.01
2004	1133.56
2004	1132.05
2004	1135.02
2004	1130.3
2004	1134.41
2004	1144.06
2004	1140.65
2004	1134.43
2004	1133.35
2004	1136.2
2004	1140.84
2004	1128.94
2004	1125.38
2004	1125.38
2004	1116.21
2004	1118.33
2004	1109.11
2004	1112.81
2004	1114.35
2004	1115.14
2004	1111.47
2004	1106.69
2004	1101.39
2004	1100.9
2004	1108.67
2004	1093.88
2004	1096.84
2004	1086.2
2004	1084.07
2004	1094.83
2004	1095.42
2004	1100.43
2004	1101.72
2004	1106.62
2004	1099.69
2004	1098.63
2004	1080.7
2004	1063.97
2004	1065.22
2004	1079.04
2004	1075.79
2004	1063.23
2004	1064.8
2004	1079.34
2004	1081.71
2004	1095.17
2004	1091.23
2004	1098.35
2004	1095.68
2004	1096.19
2004	1104.96
2004	1105.09
2004	1107.77
2004	1099.15
2004	1104.24
2004	1105.91
2004	1118.31
2004	1113.63
2004	1113.63
2004	1121.3
2004	1116.27
2004	1118.38
2004	1123.92
2004	1125.82
2004	1128.33
2004	1120.37
2004	1123.5
2004	1128.55
2004	1122.2
2004	1129.3
2004	1113.56
2004	1108.36
2004	1110.11
2004	1103.52
2004	1110.06
2004	1114.8
2004	1114.58
2004	1122.14
2004	1124.39
2004	1121.84
2004	1113.65
2004	1103.29
2004	1108.2
2004	1114.02
2004	1103.23
2004	1103.66
2004	1106.49
2004	1095.74
2004	1094.81
2004	1111.09
2004	1125.4
2004	1127.44
2004	1130.2
2004	1130.51
2004	1130.54
2004	1143.2
2004	1161.67
2004	1166.17
2004	1164.89
2004	1164.08
2004	1162.91
2004	1173.48
2004	1184.17
2004	1183.81
2004	1175.43
2004	1181.94
2004	1183.55
2004	1170.34
2004	1177.24
2004	1176.94
2004	1181.76
2004	1181.76
2004	1182.65
2004	1178.57
2004	1173.82
2004	1191.37
2004	1190.33
2004	1191.17
2004	1190.25
2004	1177.07
2004	1182.81
2004	1189.24
2004	1188
2004	1198.68
2004	1203.38
2004	1205.72
2004	1203.21
2004	1194.22
2004	1194.65
2004	1205.45
2004	1209.57
2004	1210.13
2004	1210.13
2004	1204.92
2004	1213.54
2004	1213.45
2004	1213.55
2004	1211.92
2005	1188.05
2005	1183.74
2005	1187.89
2005	1186.19
2005	1190.25
2005	1182.99
2005	1187.7
2005	1177.45
2005	1184.52
2005	1184.52
2005	1195.98
2005	1184.63
2005	1175.41
2005	1167.87
2005	1163.75
2005	1168.41
2005	1174.07
2005	1174.55
2005	1171.36
2005	1181.27
2005	1189.41
2005	1193.19
2005	1189.89
2005	1203.03
2005	1210.34
2005	1200.75
2005	1201.59
2005	1201.59
2005	1184.16
2005	1190.8
2005	1200.2
2005	1211.37
2005	1203.6
2005	1210.41
2005	1210.08
2005	1210.47
2005	1222.12
2005	1225.31
2005	1219.43
2005	1207.01
2005	1209.25
2005	1200.08
2005	1206.83
2005	1197.75
2005	1188.07
2005	1190.21
2005	1189.65
2005	1183.78
2005	1171.71
2005	1172.53
2005	1171.42
2005	1171.42
2005	1174.28
2005	1165.36
2005	1181.41
2005	1180.59
2005	1172.92
2005	1176.12
2005	1181.39
2005	1184.07
2005	1191.14
2005	1181.2
2005	1181.21
2005	1187.76
2005	1173.79
2005	1162.05
2005	1142.62
2005	1145.98
2005	1152.78
2005	1137.5
2005	1159.95
2005	1152.12
2005	1162.1
2005	1151.74
2005	1156.38
2005	1143.22
2005	1156.85
2005	1178.84
2005	1166.22
2005	1171.11
2005	1159.36
2005	1154.05
2005	1165.69
2005	1173.8
2005	1185.56
2005	1191.08
2005	1189.28
2005	1193.86
2005	1194.07
2005	1190.01
2005	1197.62
2005	1198.78
2005	1198.78
2005	1191.5
2005	1202.27
2005	1204.29
2005	1196.02
2005	1197.51
2005	1197.26
2005	1194.67
2005	1200.93
2005	1198.11
2005	1200.82
2005	1203.91
2005	1206.58
2005	1210.96
2005	1216.96
2005	1216.1
2005	1213.61
2005	1213.88
2005	1200.73
2005	1191.57
2005	1190.69
2005	1201.57
2005	1199.85
2005	1191.33
2005	1194.44
2005	1194.44
2005	1204.99
2005	1194.94
2005	1197.87
2005	1211.86
2005	1219.44
2005	1222.21
2005	1223.29
2005	1226.5
2005	1227.92
2005	1221.13
2005	1229.35
2005	1235.2
2005	1227.04
2005	1233.68
2005	1229.03
2005	1231.16
2005	1236.79
2005	1243.72
2005	1234.18
2005	1235.35
2005	1244.12
2005	1245.04
2005	1235.86
2005	1226.42
2005	1223.13
2005	1231.38
2005	1229.13
2005	1237.81
2005	1230.39
2005	1233.87
2005	1219.34
2005	1220.24
2005	1219.02
2005	1219.71
2005	1221.73
2005	1217.57
2005	1209.59
2005	1212.4
2005	1205.1
2005	1212.28
2005	1208.41
2005	1220.33
2005	1221.59
2005	1218.02
2005	1218.02
2005	1233.39
2005	1236.36
2005	1231.67
2005	1241.48
2005	1240.56
2005	1231.2
2005	1227.16
2005	1227.73
2005	1237.91
2005	1231.02
2005	1221.34
2005	1210.2
2005	1214.62
2005	1215.29
2005	1215.63
2005	1215.66
2005	1216.89
2005	1227.68
2005	1228.81
2005	1187.33
2005	1184.87
2005	1177.68
2005	1176.84
2005	1186.57
2005	1190.1
2005	1178.14
2005	1195.76
2005	1177.8
2005	1179.59
2005	1199.38
2005	1196.54
2005	1191.38
2005	1178.9
2005	1198.41
2005	1207.01
2005	1202.76
2005	1214.76
2005	1219.94
2005	1220.14
2005	1222.81
2005	1218.59
2005	1220.65
2005	1230.96
2005	1234.72
2005	1233.76
2005	1229.01
2005	1231.21
2005	1242.8
2005	1248.27
2005	1254.85
2005	1261.23
2005	1265.61
2005	1265.61
2005	1268.25
2005	1257.46
2005	1257.48
2005	1249.48
2005	1264.67
2005	1265.08
2005	1262.09
2005	1263.7
2005	1257.37
2005	1255.84
2005	1259.37
2005	1260.43
2005	1267.43
2005	1272.74
2005	1270.94
2005	1267.32
2005	1259.92
2005	1259.62
2005	1262.79
2005	1268.12
2005	1268.66
2005	1268.66
2005	1256.54
2005	1258.17
2005	1254.42
2005	1248.29
2006	1273.46
2006	1273.48
2006	1285.45
2006	1290.15
2006	1289.69
2006	1294.18
2006	1286.06
2006	1287.61
2006	1287.61
2006	1282.93
2006	1277.93
2006	1285.04
2006	1261.49
2006	1263.82
2006	1266.86
2006	1264.68
2006	1265.02
2006	1254.78
2006	1265.65
2006	1263.78
2006	1266.99
2006	1262.86
2006	1275.53
2006	1280
2006	1289.38
2006	1287.24
2006	1287.24
2006	1283.03
2006	1292.67
2006	1287.79
2006	1289.43
2006	1294.12
2006	1280.66
2006	1291.24
2006	1289.14
2006	1287.23
2006	1278.26
2006	1275.88
2006	1278.47
2006	1272.23
2006	1281.58
2006	1284.13
2006	1297.48
2006	1303.02
2006	1305.33
2006	1307.25
2006	1305.08
2006	1297.23
2006	1305.04
2006	1301.67
2006	1302.95
2006	1301.61
2006	1293.23
2006	1302.89
2006	1300.25
2006	1294.83
2006	1297.81
2006	1305.93
2006	1311.56
2006	1309.04
2006	1295.5
2006	1296.6
2006	1286.57
2006	1288.12
2006	1289.12
2006	1289.12
2006	1285.33
2006	1307.65
2006	1309.93
2006	1311.46
2006	1311.28
2006	1308.11
2006	1301.74
2006	1305.41
2006	1309.72
2006	1310.61
2006	1324.66
2006	1325.14
2006	1322.85
2006	1305.92
2006	1291.24
2006	1294.5
2006	1292.08
2006	1270.32
2006	1261.81
2006	1267.03
2006	1262.07
2006	1256.58
2006	1258.57
2006	1272.88
2006	1280.16
2006	1280.16
2006	1259.84
2006	1270.09
2006	1285.71
2006	1288.22
2006	1265.29
2006	1263.85
2006	1256.15
2006	1257.93
2006	1252.3
2006	1236.4
2006	1223.69
2006	1230.04
2006	1256.16
2006	1251.54
2006	1240.14
2006	1240.12
2006	1252.2
2006	1245.6
2006	1244.5
2006	1250.56
2006	1239.2
2006	1246
2006	1272.87
2006	1270.2
2006	1280.19
2006	1280.19
2006	1270.91
2006	1274.08
2006	1265.48
2006	1267.34
2006	1272.52
2006	1258.6
2006	1242.29
2006	1236.2
2006	1234.49
2006	1236.86
2006	1259.81
2006	1249.13
2006	1240.29
2006	1260.91
2006	1268.88
2006	1268.4
2006	1263.2
2006	1278.55
2006	1276.66
2006	1270.92
2006	1278.55
2006	1280.27
2006	1279.36
2006	1275.77
2006	1271.48
2006	1265.95
2006	1271.81
2006	1266.74
2006	1268.21
2006	1285.58
2006	1295.43
2006	1297.48
2006	1302.3
2006	1297.52
2006	1298.82
2006	1292.99
2006	1296.06
2006	1295.09
2006	1301.78
2006	1304.28
2006	1304.27
2006	1303.82
2006	1311.01
2006	1311.01
2006	1313.25
2006	1300.26
2006	1294.02
2006	1298.92
2006	1299.54
2006	1313.11
2006	1318.07
2006	1316.28
2006	1319.87
2006	1321.18
2006	1318.31
2006	1325.18
2006	1318.03
2006	1314.78
2006	1326.37
2006	1336.34
2006	1336.59
2006	1339.15
2006	1335.85
2006	1350.66
2006	1353.42
2006	1349.95
2006	1362.83
2006	1365.62
2006	1369.05
2006	1364.05
2006	1365.96
2006	1366.96
2006	1368.6
2006	1377.02
2006	1377.38
2006	1382.22
2006	1389.08
2006	1377.34
2006	1377.93
2006	1377.94
2006	1367.81
2006	1367.34
2006	1364.3
2006	1379.78
2006	1382.84
2006	1385.72
2006	1378.33
2006	1380.9
2006	1384.42
2006	1393.22
2006	1396.57
2006	1399.76
2006	1401.2
2006	1400.5
2006	1402.81
2006	1406.09
2006	1406.09
2006	1400.95
2006	1381.9
2006	1386.72
2006	1399.48
2006	1400.63
2006	1396.71
2006	1409.12
2006	1414.76
2006	1412.9
2006	1407.29
2006	1409.84
2006	1413.04
2006	1411.56
2006	1413.21
2006	1425.49
2006	1427.09
2006	1422.48
2006	1425.55
2006	1423.53
2006	1418.3
2006	1410.76
2006	1410.76
2006	1416.9
2006	1426.84
2006	1424.73
2006	1418.3
2007	1418.34
2007	1409.71
2007	1412.84
2007	1412.11
2007	1414.85
2007	1423.82
2007	1430.73
2007	1430.73
2007	1431.9
2007	1430.62
2007	1426.37
2007	1430.5
2007	1422.95
2007	1427.99
2007	1440.13
2007	1423.9
2007	1422.18
2007	1420.62
2007	1428.82
2007	1438.24
2007	1445.94
2007	1448.39
2007	1446.99
2007	1448
2007	1450.02
2007	1448.31
2007	1438.06
2007	1433.37
2007	1444.26
2007	1455.3
2007	1456.81
2007	1455.54
2007	1449.37
2007	1399.04
2007	1406.82
2007	1403.17
2007	1387.17
2007	1374.12
2007	1395.41
2007	1391.97
2007	1401.89
2007	1402.85
2007	1406.6
2007	1377.95
2007	1387.17
2007	1392.28
2007	1386.95
2007	1402.06
2007	1410.94
2007	1435.04
2007	1434.54
2007	1436.11
2007	1437.5
2007	1428.61
2007	1417.23
2007	1422.53
2007	1420.86
2007	1424.55
2007	1437.77
2007	1439.37
2007	1443.76
2007	1443.76
2007	1444.61
2007	1448.39
2007	1438.87
2007	1447.8
2007	1452.85
2007	1468.47
2007	1471.48
2007	1472.5
2007	1470.73
2007	1484.35
2007	1480.93
2007	1480.41
2007	1495.42
2007	1494.25
2007	1494.07
2007	1482.37
2007	1507.72
2007	1512.58
2007	1491.47
2007	1505.85
2007	1503.15
2007	1501.19
2007	1514.14
2007	1512.75
2007	1522.75
2007	1525.1
2007	1524.12
2007	1522.28
2007	1507.51
2007	1515.73
2007	1515.73
2007	1518.11
2007	1530.23
2007	1530.62
2007	1536.34
2007	1539.18
2007	1530.95
2007	1517.38
2007	1490.72
2007	1507.67
2007	1509.12
2007	1493
2007	1515.67
2007	1522.97
2007	1532.91
2007	1531.05
2007	1533.7
2007	1512.84
2007	1522.19
2007	1502.56
2007	1497.74
2007	1492.89
2007	1506.34
2007	1505.71
2007	1503.35
2007	1519.43
2007	1524.87
2007	1524.87
2007	1525.4
2007	1530.44
2007	1531.85
2007	1510.12
2007	1518.76
2007	1547.7
2007	1552.5
2007	1549.52
2007	1549.37
2007	1546.17
2007	1553.08
2007	1534.1
2007	1541.57
2007	1511.04
2007	1518.09
2007	1482.66
2007	1458.95
2007	1473.91
2007	1455.27
2007	1465.81
2007	1472.2
2007	1433.06
2007	1467.67
2007	1476.71
2007	1497.49
2007	1453.09
2007	1453.64
2007	1452.92
2007	1426.54
2007	1406.7
2007	1411.27
2007	1445.94
2007	1445.55
2007	1447.12
2007	1464.07
2007	1462.5
2007	1479.37
2007	1466.79
2007	1432.36
2007	1463.76
2007	1457.64
2007	1473.99
2007	1473.99
2007	1489.42
2007	1472.29
2007	1478.55
2007	1453.55
2007	1451.7
2007	1471.49
2007	1471.56
2007	1483.95
2007	1484.25
2007	1476.65
2007	1519.78
2007	1529.03
2007	1518.75
2007	1525.75
2007	1517.73
2007	1517.21
2007	1525.42
2007	1531.38
2007	1526.75
2007	1552.58
2007	1565.15
2007	1562.47
2007	1554.41
2007	1561.8
2007	1548.71
2007	1538.53
2007	1541.24
2007	1540.08
2007	1500.63
2007	1506.33
2007	1519.59
2007	1515.88
2007	1514.4
2007	1535.28
2007	1540.98
2007	1531.02
2007	1549.38
2007	1508.44
2007	1509.65
2007	1502.17
2007	1520.27
2007	1475.62
2007	1474.77
2007	1453.7
2007	1439.18
2007	1481.05
2007	1470.58
2007	1451.15
2007	1458.74
2007	1433.27
2007	1439.7
2007	1416.77
2007	1416.77
2007	1440.7
2007	1407.22
2007	1428.23
2007	1469.02
2007	1469.72
2007	1481.14
2007	1472.42
2007	1462.79
2007	1485.01
2007	1507.34
2007	1504.66
2007	1515.96
2007	1477.65
2007	1486.59
2007	1488.41
2007	1467.95
2007	1445.9
2007	1454.98
2007	1453
2007	1460.12
2007	1484.46
2007	1496.45
2007	1496.45
2007	1497.66
2007	1476.37
2007	1478.49
2008	1447.16
2008	1447.16
2008	1411.63
2008	1416.18
2008	1390.19
2008	1409.13
2008	1420.33
2008	1401.02
2008	1416.25
2008	1380.95
2008	1373.2
2008	1333.25
2008	1325.19
2008	1325.19
2008	1310.5
2008	1338.6
2008	1352.07
2008	1330.61
2008	1353.97
2008	1362.3
2008	1355.81
2008	1378.55
2008	1395.42
2008	1380.82
2008	1336.64
2008	1367.21
2008	1348.86
2008	1349.99
2008	1349.99
2008	1348.78
2008	1360.03
2008	1342.53
2008	1353.11
2008	1371.8
2008	1381.29
2008	1380.02
2008	1367.68
2008	1330.63
2008	1331.34
2008	1326.75
2008	1333.7
2008	1304.34
2008	1293.37
2008	1273.37
2008	1320.65
2008	1308.77
2008	1315.48
2008	1288.14
2008	1276.6
2008	1330.74
2008	1298.42
2008	1329.51
2008	1329.51
2008	1349.88
2008	1352.99
2008	1341.13
2008	1325.76
2008	1315.22
2008	1322.7
2008	1370.18
2008	1367.53
2008	1369.31
2008	1372.54
2008	1365.54
2008	1354.49
2008	1360.55
2008	1332.83
2008	1328.32
2008	1334.43
2008	1364.71
2008	1365.56
2008	1390.33
2008	1388.17
2008	1375.94
2008	1379.93
2008	1388.82
2008	1397.84
2008	1396.37
2008	1390.94
2008	1385.59
2008	1407.49
2008	1418.26
2008	1392.57
2008	1397.68
2008	1388.28
2008	1403.58
2008	1403.04
2008	1408.66
2008	1423.57
2008	1425.35
2008	1426.63
2008	1413.4
2008	1390.71
2008	1394.35
2008	1375.93
2008	1375.93
2008	1385.35
2008	1390.84
2008	1398.26
2008	1400.38
2008	1385.67
2008	1377.65
2008	1377.2
2008	1404.05
2008	1360.68
2008	1358.44
2008	1335.49
2008	1339.87
2008	1360.03
2008	1360.14
2008	1350.93
2008	1337.81
2008	1342.83
2008	1317.93
2008	1318
2008	1314.29
2008	1321.97
2008	1283.15
2008	1278.38
2008	1280
2008	1284.91
2008	1261.52
2008	1262.9
2008	1262.9
2008	1252.31
2008	1273.7
2008	1244.69
2008	1253.39
2008	1239.49
2008	1228.3
2008	1214.91
2008	1245.36
2008	1260.32
2008	1260.68
2008	1260
2008	1277
2008	1282.19
2008	1252.54
2008	1257.76
2008	1234.37
2008	1263.2
2008	1284.26
2008	1267.38
2008	1260.31
2008	1249.01
2008	1284.88
2008	1289.19
2008	1266.07
2008	1296.32
2008	1305.32
2008	1289.59
2008	1285.83
2008	1292.93
2008	1298.2
2008	1278.6
2008	1266.69
2008	1274.54
2008	1277.72
2008	1292.2
2008	1266.84
2008	1271.51
2008	1281.66
2008	1300.68
2008	1282.83
2008	1282.83
2008	1277.58
2008	1274.98
2008	1236.83
2008	1242.31
2008	1267.79
2008	1224.51
2008	1232.04
2008	1249.05
2008	1251.7
2008	1213.59
2008	1156.39
2008	1206.51
2008	1255.08
2008	1207.09
2008	1188.22
2008	1185.87
2008	1209.18
2008	1213.01
2008	1056.89
2008	996.23
2008	984.94
2008	909.92
2008	899.22
2008	1003.35
2008	998.01
2008	907.84
2008	946.43
2008	940.55
2008	985.4
2008	955.05
2008	896.78
2008	908.11
2008	876.77
2008	848.92
2008	940.51
2008	930.09
2008	954.09
2008	968.75
2008	966.3
2008	1005.75
2008	952.77
2008	904.88
2008	930.99
2008	919.21
2008	898.95
2008	852.3
2008	911.29
2008	873.29
2008	850.75
2008	859.12
2008	806.58
2008	752.44
2008	800.03
2008	851.81
2008	857.39
2008	887.68
2008	887.68
2008	896.24
2008	816.21
2008	848.81
2008	870.74
2008	845.22
2008	876.07
2008	909.7
2008	888.67
2008	899.24
2008	873.59
2008	879.73
2008	868.57
2008	913.18
2008	904.42
2008	885.28
2008	887.88
2008	871.63
2008	863.16
2008	868.15
2008	868.15
2008	872.8
2008	869.42
2008	890.64
2008	903.25
2009	927.45
2009	934.7
2009	906.65
2009	909.73
2009	890.35
2009	870.26
2009	871.79
2009	842.62
2009	843.74
2009	850.12
2009	850.12
2009	805.22
2009	840.24
2009	827.5
2009	831.95
2009	825.44
2009	838.51
2009	832.23
2009	845.85
2009	868.6
2009	869.89
2009	827.16
2009	833.74
2009	835.19
2009	826.84
2009	826.84
2009	789.17
2009	788.42
2009	778.94
2009	770.05
2009	743.33
2009	773.14
2009	764.9
2009	752.83
2009	735.09
2009	700.82
2009	696.33
2009	712.87
2009	682.55
2009	683.38
2009	676.53
2009	719.6
2009	721.36
2009	750.74
2009	756.55
2009	753.89
2009	778.12
2009	794.35
2009	784.04
2009	768.54
2009	822.92
2009	806.12
2009	813.88
2009	832.86
2009	815.94
2009	787.53
2009	797.87
2009	811.08
2009	834.38
2009	842.5
2009	815.55
2009	825.16
2009	856.56
2009	856.56
2009	858.73
2009	841.5
2009	852.06
2009	865.3
2009	869.6
2009	832.39
2009	850.08
2009	843.55
2009	851.92
2009	866.23
2009	857.51
2009	855.16
2009	873.64
2009	872.81
2009	907.24
2009	903.8
2009	919.53
2009	907.39
2009	929.23
2009	909.24
2009	908.35
2009	883.92
2009	893.07
2009	882.88
2009	909.71
2009	908.13
2009	903.47
2009	888.33
2009	887
2009	887
2009	910.33
2009	893.06
2009	942.87
2009	944.74
2009	931.76
2009	942.46
2009	940.09
2009	939.14
2009	942.43
2009	939.15
2009	944.89
2009	946.21
2009	923.72
2009	911.97
2009	910.71
2009	918.37
2009	921.23
2009	893.04
2009	895.1
2009	900.94
2009	920.26
2009	918.9
2009	927.23
2009	919.32
2009	923.33
2009	896.42
2009	896.42
2009	898.72
2009	881.03
2009	879.56
2009	882.68
2009	879.13
2009	901.05
2009	905.84
2009	932.68
2009	940.74
2009	940.38
2009	951.13
2009	954.58
2009	954.07
2009	976.29
2009	979.26
2009	982.18
2009	979.62
2009	975.15
2009	986.75
2009	987.48
2009	1002.63
2009	1005.65
2009	1002.72
2009	997.08
2009	1010.48
2009	1007.1
2009	994.35
2009	1005.81
2009	1012.73
2009	1004.09
2009	979.73
2009	989.67
2009	996.46
2009	1007.37
2009	1026.13
2009	1025.57
2009	1028
2009	1028.12
2009	1030.98
2009	1028.93
2009	1020.62
2009	998.04
2009	994.75
2009	1003.24
2009	1016.4
2009	1016.4
2009	1025.39
2009	1033.37
2009	1044.14
2009	1042.73
2009	1049.34
2009	1052.63
2009	1068.76
2009	1065.49
2009	1068.3
2009	1064.66
2009	1071.66
2009	1060.87
2009	1050.78
2009	1044.38
2009	1062.98
2009	1060.61
2009	1057.08
2009	1071.49
2009	1076.19
2009	1073.19
2009	1092.02
2009	1096.56
2009	1087.68
2009	1097.91
2009	1091.06
2009	1081.4
2009	1092.91
2009	1079.6
2009	1066.95
2009	1063.41
2009	1042.63
2009	1066.11
2009	1036.19
2009	1042.88
2009	1045.41
2009	1046.5
2009	1066.63
2009	1069.3
2009	1093.08
2009	1093.01
2009	1098.51
2009	1087.24
2009	1093.48
2009	1109.3
2009	1110.32
2009	1109.8
2009	1094.9
2009	1091.38
2009	1106.24
2009	1105.65
2009	1110.63
2009	1110.63
2009	1091.49
2009	1095.63
2009	1108.86
2009	1109.24
2009	1099.92
2009	1105.98
2009	1103.25
2009	1091.94
2009	1095.95
2009	1102.35
2009	1106.41
2009	1114.11
2009	1107.93
2009	1109.18
2009	1096.08
2009	1102.47
2009	1114.05
2009	1118.02
2009	1120.59
2009	1126.48
2009	1126.48
2009	1127.78
2009	1126.2
2009	1126.42
2009	1115.1
2010	1132.99
2010	1136.52
2010	1137.14
2010	1141.69
2010	1144.98
2010	1146.98
2010	1136.22
2010	1145.68
2010	1148.46
2010	1136.03
2010	1136.03
2010	1150.23
2010	1138.04
2010	1116.48
2010	1091.76
2010	1096.78
2010	1092.17
2010	1097.5
2010	1084.53
2010	1073.87
2010	1089.19
2010	1103.32
2010	1097.28
2010	1063.11
2010	1066.19
2010	1056.74
2010	1070.52
2010	1068.13
2010	1078.47
2010	1075.51
2010	1108.01
2010	1094.6
2010	1105.24
2010	1102.94
2010	1104.49
2010	1115.71
2010	1118.31
2010	1118.79
2010	1122.97
2010	1138.7
2010	1138.5
2010	1140.45
2010	1145.61
2010	1150.24
2010	1149.99
2010	1150.51
2010	1159.46
2010	1166.21
2010	1165.83
2010	1159.9
2010	1165.81
2010	1174.17
2010	1167.72
2010	1165.73
2010	1166.59
2010	1173.22
2010	1173.27
2010	1169.43
2010	1178.1
2010	1178.1
2010	1189.44
2010	1182.45
2010	1186.44
2010	1194.37
2010	1196.48
2010	1197.3
2010	1210.65
2010	1211.67
2010	1192.13
2010	1197.52
2010	1207.17
2010	1205.94
2010	1208.67
2010	1217.28
2010	1212.05
2010	1183.71
2010	1191.36
2010	1206.78
2010	1186.69
2010	1173.6
2010	1165.9
2010	1128.15
2010	1110.88
2010	1159.73
2010	1155.79
2010	1171.67
2010	1157.44
2010	1135.68
2010	1136.94
2010	1120.8
2010	1115.05
2010	1071.59
2010	1087.69
2010	1073.65
2010	1074.03
2010	1067.95
2010	1103.06
2010	1089.41
2010	1089.41
2010	1070.71
2010	1098.38
2010	1102.83
2010	1064.88
2010	1050.47
2010	1062
2010	1055.69
2010	1086.84
2010	1091.6
2010	1116.04
2010	1117.51
2010	1113.2
2010	1095.31
2010	1092.04
2010	1073.69
2010	1076.76
2010	1074.57
2010	1041.24
2010	1030.71
2010	1027.37
2010	1022.58
2010	1022.58
2010	1028.06
2010	1060.27
2010	1070.25
2010	1077.96
2010	1078.75
2010	1095.34
2010	1095.17
2010	1096.48
2010	1064.88
2010	1071.25
2010	1083.48
2010	1069.59
2010	1093.67
2010	1102.66
2010	1115.01
2010	1113.84
2010	1106.13
2010	1101.53
2010	1101.6
2010	1125.86
2010	1120.46
2010	1127.24
2010	1125.81
2010	1121.64
2010	1127.79
2010	1121.06
2010	1089.47
2010	1083.61
2010	1079.25
2010	1079.38
2010	1092.54
2010	1094.16
2010	1075.63
2010	1071.69
2010	1067.36
2010	1051.87
2010	1055.33
2010	1047.22
2010	1064.59
2010	1048.92
2010	1049.33
2010	1080.29
2010	1090.1
2010	1104.51
2010	1104.51
2010	1091.84
2010	1098.87
2010	1104.18
2010	1109.55
2010	1121.9
2010	1121.1
2010	1125.07
2010	1124.66
2010	1125.59
2010	1142.71
2010	1139.78
2010	1142.16
2010	1147.7
2010	1144.73
2010	1141.2
2010	1165.15
2010	1165.32
2010	1169.77
2010	1178.1
2010	1173.81
2010	1176.19
2010	1184.71
2010	1165.9
2010	1178.17
2010	1180.26
2010	1183.08
2010	1185.62
2010	1185.64
2010	1182.45
2010	1183.78
2010	1183.26
2010	1184.38
2010	1193.57
2010	1197.96
2010	1221.06
2010	1225.85
2010	1223.25
2010	1213.4
2010	1218.71
2010	1213.54
2010	1199.21
2010	1197.75
2010	1178.34
2010	1178.59
2010	1196.69
2010	1199.73
2010	1197.84
2010	1180.73
2010	1198.35
2010	1198.35
2010	1189.4
2010	1187.76
2010	1180.55
2010	1206.07
2010	1221.53
2010	1224.71
2010	1223.12
2010	1223.75
2010	1228.28
2010	1233
2010	1240.4
2010	1240.46
2010	1241.59
2010	1235.23
2010	1242.87
2010	1243.91
2010	1247.08
2010	1254.6
2010	1258.84
2010	1256.77
2010	1256.77
2010	1257.54
2010	1258.51
2010	1259.78
2010	1257.88
2010	1257.64
2011	1270.2
2011	1276.56
2011	1273.85
2011	1271.5
2011	1269.75
2011	1274.48
2011	1285.96
2011	1283.76
2011	1293.24
2011	1293.24
2011	1295.02
2011	1281.92
2011	1280.26
2011	1283.35
2011	1290.84
2011	1291.18
2011	1296.63
2011	1299.54
2011	1276.34
2011	1286.12
2011	1307.59
2011	1320.88
2011	1321.87
2011	1329.15
2011	1332.32
2011	1328.01
2011	1336.32
2011	1340.43
2011	1343.01
2011	1343.01
2011	1315.44
2011	1307.4
2011	1306.1
2011	1319.88
2011	1327.22
2011	1306.33
2011	1308.44
2011	1330.97
2011	1321.15
2011	1310.13
2011	1321.82
2011	1320.02
2011	1295.11
2011	1304.28
2011	1296.39
2011	1281.87
2011	1256.88
2011	1273.72
2011	1279.2
2011	1298.38
2011	1293.77
2011	1297.54
2011	1309.66
2011	1313.8
2011	1310.19
2011	1319.44
2011	1328.26
2011	1325.83
2011	1332.41
2011	1335.54
2011	1333.51
2011	1328.17
2011	1324.46
2011	1314.16
2011	1314.41
2011	1314.52
2011	1319.68
2011	1305.14
2011	1312.62
2011	1330.36
2011	1337.38
2011	1337.38
2011	1335.25
2011	1347.24
2011	1355.66
2011	1360.48
2011	1363.61
2011	1356.62
2011	1347.32
2011	1335.1
2011	1340.2
2011	1346.29
2011	1357.16
2011	1342.08
2011	1348.65
2011	1337.77
2011	1329.47
2011	1328.98
2011	1340.68
2011	1343.6
2011	1333.27
2011	1317.37
2011	1316.28
2011	1320.47
2011	1325.69
2011	1331.1
2011	1331.1
2011	1345.2
2011	1314.55
2011	1312.94
2011	1300.16
2011	1284.94
2011	1279.56
2011	1289
2011	1270.98
2011	1271.83
2011	1287.87
2011	1265.42
2011	1267.64
2011	1271.5
2011	1278.36
2011	1295.52
2011	1287.14
2011	1283.5
2011	1268.45
2011	1280.1
2011	1296.67
2011	1307.41
2011	1320.64
2011	1339.67
2011	1339.67
2011	1337.88
2011	1339.22
2011	1353.22
2011	1343.8
2011	1319.49
2011	1313.64
2011	1317.72
2011	1308.87
2011	1316.14
2011	1305.44
2011	1326.73
2011	1325.84
2011	1343.8
2011	1345.02
2011	1337.43
2011	1331.94
2011	1304.89
2011	1300.67
2011	1292.28
2011	1286.94
2011	1254.05
2011	1260.34
2011	1200.07
2011	1199.38
2011	1119.46
2011	1172.53
2011	1120.76
2011	1172.64
2011	1178.81
2011	1204.49
2011	1192.76
2011	1193.89
2011	1140.65
2011	1123.53
2011	1123.82
2011	1162.35
2011	1177.6
2011	1159.27
2011	1176.8
2011	1210.08
2011	1212.92
2011	1218.89
2011	1204.42
2011	1173.97
2011	1173.97
2011	1165.24
2011	1198.62
2011	1185.9
2011	1154.23
2011	1172.87
2011	1188.68
2011	1209.11
2011	1216.01
2011	1204.09
2011	1202.09
2011	1166.76
2011	1129.56
2011	1136.43
2011	1162.95
2011	1175.38
2011	1151.06
2011	1160.4
2011	1131.42
2011	1194.89
2011	1195.54
2011	1207.25
2011	1203.66
2011	1224.58
2011	1200.86
2011	1225.38
2011	1209.88
2011	1215.39
2011	1238.25
2011	1254.19
2011	1229.05
2011	1242
2011	1284.59
2011	1285.09
2011	1253.3
2011	1218.28
2011	1237.9
2011	1261.15
2011	1253.23
2011	1261.12
2011	1275.92
2011	1229.1
2011	1239.69
2011	1263.85
2011	1251.78
2011	1257.81
2011	1236.91
2011	1216.13
2011	1215.65
2011	1192.98
2011	1188.04
2011	1161.79
2011	1161.79
2011	1158.67
2011	1192.55
2011	1195.19
2011	1246.96
2011	1244.58
2011	1244.28
2011	1257.08
2011	1258.47
2011	1261.01
2011	1234.35
2011	1255.19
2011	1236.47
2011	1225.73
2011	1211.82
2011	1215.75
2011	1219.66
2011	1205.35
2011	1241.3
2011	1243.72
2011	1254
2011	1265.33
2011	1265.33
2011	1265.43
2011	1249.64
2011	1263.02
2011	1257.6
2012	1277.3
2012	1281.06
2012	1277.81
2012	1280.7
2012	1292.08
2012	1292.48
2012	1295.5
2012	1289.09
2012	1289.09
2012	1293.67
2012	1308.04
2012	1314.5
2012	1315.38
2012	1313.01
2012	1312.41
2012	1324.09
2012	1325.54
2012	1344.9
2012	1344.33
2012	1347.05
2012	1349.96
2012	1351.95
2012	1342.64
2012	1351.77
2012	1350.5
2012	1343.23
2012	1358.04
2012	1361.23
2012	1361.23
2012	1362.21
2012	1357.66
2012	1363.46
2012	1365.74
2012	1367.59
2012	1372.18
2012	1365.68
2012	1374.09
2012	1369.63
2012	1364.33
2012	1343.36
2012	1352.63
2012	1365.91
2012	1370.87
2012	1371.09
2012	1395.95
2012	1394.28
2012	1402.6
2012	1404.17
2012	1409.75
2012	1405.52
2012	1402.89
2012	1392.78
2012	1397.11
2012	1416.51
2012	1412.52
2012	1405.54
[truncated: 3,022 more rows]

## Sheet: Fig 3
Date	S&P 500 daily log return
2004	0.00129
2004	0.00236
2004	0.00495
2004	-0.00893
2004	0.00478
2004	-0.00535
2004	0.00826
2004	0.00135
2004	0.00685
2004	-0.00503
2004	-0.00263
2004	0.00364
2004	6.78029E-4
2004	-0.00841
2004	0.00184
2004	0.01248
2004	-0.00258
2004	0.00501
2004	0.01061
2004	-0.00489
2004	-0.00548
2004	0
2004	0.00971
2004	-0.00448
2004	-0.00414
2004	-0.00258
2004	-0.00273
2004	-0.00167
2004	0.00401
2004	0.00108
2004	2.62026E-5
2004	0.00958
2004	-0.00595
2004	0.00169
2004	0.00333
2004	0.00172
2004	-0.00839
2004	-0.0058
2004	-0.01474
2004	-0.01534
2004	0.01238
2004	-0.01445
2004	0.00561
2004	0.01168
2004	-0.00127
2004	-0.01124
2004	-0.01304
2004	-0.00132
2004	-0.0024
2004	0.01623
2004	-0.00102
2004	0.01292
2004	0.00403
2004	-0.000701222
2004	0.00528
2004	0.00848
2004	0.00764
2004	-0.0021
2004	-0.00667
2004	-0.00106
2004	0
2004	0.00515
2004	-0.01386
2004	-0.00113
2004	5.93706E-4
2004	0.0051
2004	0.00107
2004	-0.01568
2004	0.0053
2004	0.01399
2004	5.87583E-4
2004	-0.00445
2004	0.00227
2004	-0.01389
2004	-0.00762
2004	-0.00593
2004	-0.01839
2004	0.00763
2004	0.00167
2004	-0.000765822
2004	-0.000675139
2004	-0.01064
2004	0.00679
2004	-0.00258
2004	4.68348E-4
2004	0.004
2004	0.00169
2004	0.01598
2004	0.0017
2004	0.00567
2004	-0.000535246
2004	0
2004	4.63896E-4
2004	0.00337
2004	-0.00745
2004	0.00523
2004	0.01584
2004	0.00154
2004	-0.00954
2004	0.00453
2004	0
2004	-0.00989
2004	0.00595
2004	0.00137
2004	-0.00133
2004	0.00262
2004	-0.00417
2004	0.00363
2004	0.00847
2004	-0.00299
2004	-0.00547
2004	-0.000952473
2004	0.00251
2004	0.00408
2004	-0.01049
2004	-0.00316
2004	0
2004	-0.00818
2004	0.0019
2004	-0.00828
2004	0.00333
2004	0.00138
2004	7.08682E-4
2004	-0.0033
2004	-0.00431
2004	-0.0048
2004	-0.000444991
2004	0.00703
2004	-0.01343
2004	0.0027
2004	-0.00975
2004	-0.00196
2004	0.00988
2004	5.38751E-4
2004	0.00456
2004	0.00117
2004	0.00444
2004	-0.00628
2004	-0.000964373
2004	-0.01645
2004	-0.0156
2004	0.00117
2004	0.01289
2004	-0.00302
2004	-0.01174
2004	0.00148
2004	0.01356
2004	0.00219
2004	0.01237
2004	-0.0036
2004	0.0065
2004	-0.00243
2004	4.65356E-4
2004	0.00797
2004	1.17644E-4
2004	0.00242
2004	-0.00781
2004	0.00462
2004	0.00151
2004	0.01115
2004	-0.00419
2004	0
2004	0.00686
2004	-0.0045
2004	0.00189
2004	0.00494
2004	0.00169
2004	0.00223
2004	-0.00708
2004	0.00279
2004	0.00448
2004	-0.00564
2004	0.00631
2004	-0.01404
2004	-0.00468
2004	0.00158
2004	-0.00595
2004	0.00591
2004	0.00426
2004	-0.000197364
2004	0.00676
2004	0.002
2004	-0.00227
2004	-0.00733
2004	-0.00935
2004	0.00444
2004	0.00524
2004	-0.00973
2004	3.89689E-4
2004	0.00256
2004	-0.00976
2004	-0.000849102
2004	0.01476
2004	0.0128
2004	0.00181
2004	0.00245
2004	2.7425E-4
2004	2.65363E-5
2004	0.01114
2004	0.01603
2004	0.00387
2004	-0.0011
2004	-0.000695586
2004	-0.00101
2004	0.00905
2004	0.00907
2004	-0.000304057
2004	-0.0071
2004	0.00552
2004	0.00136
2004	-0.01122
2004	0.00588
2004	-0.000254866
2004	0.00409
2004	0
2004	7.52831E-4
2004	-0.00346
2004	-0.00404
2004	0.01484
2004	-0.000873326
2004	7.05438E-4
2004	-0.000772648
2004	-0.01114
2004	0.00486
2004	0.00542
2004	-0.00104
2004	0.00895
2004	0.00391
2004	0.00194
2004	-0.00208
2004	-0.0075
2004	3.60003E-4
2004	0.009
2004	0.00341
2004	4.62867E-4
2004	0
2004	-0.00431
2004	0.00713
2004	-7.41659e-05
2004	8.24063E-5
2004	-0.00134
2005	-0.01989
2005	-0.00363
2005	0.0035
2005	-0.00143
2005	0.00342
2005	-0.00612
2005	0.00397
2005	-0.00867
2005	0.00599
2005	0
2005	0.00963
2005	-0.00954
2005	-0.00781
2005	-0.00644
2005	-0.00353
2005	0.004
2005	0.00483
2005	4.08751E-4
2005	-0.00272
2005	0.00842
2005	0.00687
2005	0.00317
2005	-0.00277
2005	0.01098
2005	0.00606
2005	-0.00795
2005	6.99318E-4
2005	0
2005	-0.01461
2005	0.00559
2005	0.00786
2005	0.00926
2005	-0.00643
2005	0.00564
2005	-0.000272672
2005	3.22241E-4
2005	0.00958
2005	0.00261
2005	-0.00481
2005	-0.01024
2005	0.00185
2005	-0.00761
2005	0.00561
2005	-0.00755
2005	-0.00811
2005	0.0018
2005	-0.000470616
2005	-0.00495
2005	-0.01025
2005	6.99587E-4
2005	-0.000947119
2005	0
2005	0.00244
2005	-0.00763
2005	0.01368
2005	-0.000694327
2005	-0.00652
2005	0.00272
2005	0.00447
2005	0.00227
2005	0.00595
2005	-0.00838
2005	8.46593E-6
2005	0.00553
2005	-0.01183
2005	-0.01005
2005	-0.01686
2005	0.00294
2005	0.00592
2005	-0.01334
2005	0.01954
2005	-0.00677
2005	0.00862
2005	-0.00895
2005	0.00402
2005	-0.01145
2005	0.01185
2005	0.01883
2005	-0.01076
2005	0.00418
2005	-0.01008
2005	-0.00459
2005	0.01004
2005	0.00693
2005	0.00997
2005	0.00465
2005	-0.00151
2005	0.00384
2005	1.75885E-4
2005	-0.00341
2005	0.00637
2005	9.68119E-4
2005	0
2005	-0.00609
2005	0.009
2005	0.00168
2005	-0.00689
2005	0.00125
2005	-0.000208788
2005	-0.00217
2005	0.00523
2005	-0.00235
2005	0.00226
2005	0.00257
2005	0.00222
2005	0.00362
2005	0.00494
2005	-0.000706929
2005	-0.00205
2005	2.22452E-4
2005	-0.01089
2005	-0.00766
2005	-0.000738794
2005	0.0091
2005	-0.00143
2005	-0.00713
2005	0.00261
2005	0
2005	0.00879
2005	-0.00838
2005	0.00245
2005	0.01161
2005	0.00624
2005	0.00227
2005	8.83255E-4
2005	0.00262
2005	0.00116
2005	-0.00555
2005	0.00671
2005	0.00475
2005	-0.00663
2005	0.0054
2005	-0.00378
2005	0.00173
2005	0.00456
2005	0.00559
2005	-0.0077
2005	9.47549E-4
2005	0.00707
2005	7.39205E-4
2005	-0.0074
2005	-0.00767
2005	-0.00269
2005	0.00672
2005	-0.00183
2005	0.00704
2005	-0.00601
2005	0.00282
2005	-0.01185
2005	7.37832E-4
2005	-0.001
2005	5.65868E-4
2005	0.00165
2005	-0.00341
2005	-0.00658
2005	0.00232
2005	-0.00604
2005	0.00594
2005	-0.0032
2005	0.00982
2005	0.00103
2005	-0.00293
2005	0
2005	0.01254
2005	0.00241
2005	-0.0038
2005	0.00793
2005	-0.000741326
2005	-0.00757
2005	-0.00329
2005	4.64379E-4
2005	0.00826
2005	-0.00558
2005	-0.00789
2005	-0.00916
2005	0.00365
2005	5.51461E-4
2005	2.79729E-4
2005	2.46783E-5
2005	0.00101
2005	0.00883
2005	9.20012E-4
2005	-0.03434
2005	-0.00207
2005	-0.00609
2005	-0.000713521
2005	0.00823
2005	0.00297
2005	-0.0101
2005	0.01485
2005	-0.01513
2005	0.00152
2005	0.01664
2005	-0.00237
2005	-0.00432
2005	-0.01053
2005	0.01641
2005	0.00715
2005	-0.00353
2005	0.00993
2005	0.00426
2005	1.63929E-4
2005	0.00219
2005	-0.00346
2005	0.00169
2005	0.00841
2005	0.00305
2005	-0.000777807
2005	-0.00386
2005	0.00179
2005	0.00937
2005	0.00439
2005	0.00526
2005	0.00507
2005	0.00347
2005	0
2005	0.00208
2005	-0.00854
2005	1.5905E-5
2005	-0.00638
2005	0.01208
2005	3.24143E-4
2005	-0.00237
2005	0.00127
2005	-0.00502
2005	-0.00122
2005	0.00281
2005	8.41337E-4
2005	0.00554
2005	0.00418
2005	-0.00142
2005	-0.00285
2005	-0.00586
2005	-0.000238139
2005	0.00251
2005	0.00421
2005	4.25737E-4
2005	0
2005	-0.0096
2005	0.0013
2005	-0.00298
2005	-0.0049
2006	0.01996
2006	1.57051E-5
2006	0.00936
2006	0.00365
2006	-0.000356611
2006	0.00348
2006	-0.00629
2006	0.0012
2006	0
2006	-0.00364
2006	-0.0039
2006	0.00555
2006	-0.0185
2006	0.00185
2006	0.0024
2006	-0.00172
2006	2.68807E-4
2006	-0.00813
2006	0.00863
2006	-0.00148
2006	0.00254
2006	-0.00327
2006	0.00998
2006	0.0035
2006	0.0073
2006	-0.00166
2006	0
2006	-0.00328
2006	0.00749
2006	-0.00378
2006	0.00127
2006	0.00363
2006	-0.01046
2006	0.00823
2006	-0.00163
2006	-0.00148
2006	-0.00699
2006	-0.00186
2006	0.00203
2006	-0.00489
2006	0.00732
2006	0.00199
2006	0.01034
2006	0.00426
2006	0.00177
2006	0.00147
2006	-0.00166
2006	-0.00603
2006	0.006
2006	-0.00259
2006	9.82869E-4
2006	-0.00103
2006	-0.00646
2006	0.00744
2006	-0.00203
2006	-0.00418
2006	0.0023
2006	0.00624
2006	0.0043
2006	-0.00192
2006	-0.0104
2006	8.48733E-4
2006	-0.00777
2006	0.0012
2006	7.76024E-4
2006	0
2006	-0.00294
2006	0.01722
2006	0.00174
2006	0.00117
2006	-0.000137261
2006	-0.00242
2006	-0.00488
2006	0.00282
2006	0.0033
2006	6.79304E-4
2006	0.01066
2006	3.62291E-4
2006	-0.00173
2006	-0.01288
2006	-0.0113
2006	0.00252
2006	-0.00187
2006	-0.01698
2006	-0.00672
2006	0.00413
2006	-0.00392
2006	-0.00436
2006	0.00158
2006	0.01131
2006	0.0057
2006	0
2006	-0.016
2006	0.0081
2006	0.01222
2006	0.00195
2006	-0.01796
2006	-0.00114
2006	-0.00611
2006	0.00142
2006	-0.00449
2006	-0.01278
2006	-0.01033
2006	0.00518
2006	0.02101
2006	-0.00368
2006	-0.00915
2006	-1.61273e-05
2006	0.00969
2006	-0.00528
2006	-0.000883499
2006	0.00486
2006	-0.00913
2006	0.00547
2006	0.02134
2006	-0.0021
2006	0.00783
2006	0
2006	-0.00728
2006	0.00249
2006	-0.00677
2006	0.00147
2006	0.00408
2006	-0.011
2006	-0.01304
2006	-0.00491
2006	-0.00138
2006	0.00192
2006	0.01839
2006	-0.00851
2006	-0.0071
2006	0.01649
2006	0.0063
2006	-0.000378358
2006	-0.00411
2006	0.01208
2006	-0.00148
2006	-0.00451
2006	0.00599
2006	0.00134
2006	-0.00071104
2006	-0.00281
2006	-0.00337
2006	-0.00436
2006	0.00462
2006	-0.00399
2006	0.00116
2006	0.0136
2006	0.00763
2006	0.00158
2006	0.00371
2006	-0.00368
2006	0.001
2006	-0.0045
2006	0.00237
2006	-0.000748702
2006	0.00515
2006	0.00192
2006	-7.66709e-06
2006	-0.00034508
2006	0.0055
2006	0
2006	0.00171
2006	-0.00994
2006	-0.00481
2006	0.00378
2006	4.77206E-4
2006	0.01039
2006	0.00377
2006	-0.00136
2006	0.00272
2006	9.9203E-4
2006	-0.00217
2006	0.0052
2006	-0.00541
2006	-0.00247
2006	0.00878
2006	0.00749
2006	1.87061E-4
2006	0.00191
2006	-0.00247
2006	0.01103
2006	0.00204
2006	-0.00257
2006	0.0095
2006	0.00205
2006	0.00251
2006	-0.00366
2006	0.0014
2006	7.31818E-4
2006	0.0012
2006	0.00613
2006	2.614E-4
2006	0.00351
2006	0.00495
2006	-0.00849
2006	4.2827E-4
2006	7.25724E-6
2006	-0.00738
2006	-0.000343674
2006	-0.00223
2006	0.01128
2006	0.00222
2006	0.00208
2006	-0.00535
2006	0.00186
2006	0.00255
2006	0.00634
2006	0.0024
2006	0.00228
2006	0.00103
2006	-0.000499697
2006	0.00165
2006	0.00234
2006	0
2006	-0.00366
2006	-0.01369
2006	0.00348
2006	0.00916
2006	8.21396E-4
2006	-0.0028
2006	0.00885
2006	0.00399
2006	-0.00132
2006	-0.00398
2006	0.00181
2006	0.00227
2006	-0.00105
2006	0.00117
2006	0.00865
2006	0.00112
2006	-0.00324
2006	0.00216
2006	-0.00142
2006	-0.00368
2006	-0.00533
2006	0
2006	0.00434
2006	0.00699
2006	-0.00148
2006	-0.00452
2007	2.82024E-5
2007	-0.0061
2007	0.00222
2007	-0.000516823
2007	0.00194
2007	0.00632
2007	0.00484
2007	0
2007	8.1743E-4
2007	-0.000894317
2007	-0.00298
2007	0.00289
2007	-0.00529
2007	0.00354
2007	0.00847
2007	-0.01133
2007	-0.00121
2007	-0.0011
2007	0.00576
2007	0.00657
2007	0.00534
2007	0.00169
2007	-0.000967058
2007	6.97757E-4
2007	0.00139
2007	-0.00118
2007	-0.0071
2007	-0.00327
2007	0.00757
2007	0.00761
2007	0.00104
2007	-0.000872148
2007	-0.00425
2007	-0.03534
2007	0.00555
2007	-0.0026
2007	-0.01147
2007	-0.00945
2007	0.01537
2007	-0.00247
2007	0.0071
2007	6.84555E-4
2007	0.00267
2007	-0.02058
2007	0.00667
2007	0.00368
2007	-0.00384
2007	0.01084
2007	0.00631
2007	0.01694
2007	-0.000348483
2007	0.00109
2007	9.67424E-4
2007	-0.0062
2007	-0.008
2007	0.00373
2007	-0.00117
2007	0.00259
2007	0.00924
2007	0.00111
2007	0.00305
2007	0
2007	5.88567E-4
2007	0.00261
2007	-0.00659
2007	0.00619
2007	0.00348
2007	0.01069
2007	0.00205
2007	6.9294E-4
2007	-0.0012
2007	0.00922
2007	-0.00231
2007	-0.000351192
2007	0.01009
2007	-0.000782695
2007	-0.000120469
2007	-0.00786
2007	0.01696
2007	0.00322
2007	-0.01405
2007	0.0096
2007	-0.00179
2007	-0.0013
2007	0.00859
2007	-0.000918434
2007	0.00659
2007	0.00154
2007	-0.000642787
2007	-0.00121
2007	-0.00975
2007	0.00544
2007	0
2007	0.00157
2007	0.00795
2007	2.54831E-4
2007	0.00373
2007	0.00185
2007	-0.00536
2007	-0.0089
2007	-0.01773
2007	0.01131
2007	9.61287E-4
2007	-0.01074
2007	0.01507
2007	0.0048
2007	0.00651
2007	-0.00121
2007	0.00173
2007	-0.01369
2007	0.00616
2007	-0.01298
2007	-0.00321
2007	-0.00324
2007	0.00897
2007	-0.00041832
2007	-0.00157
2007	0.01064
2007	0.00357
2007	0
2007	3.4751E-4
2007	0.0033
2007	9.2088E-4
2007	-0.01429
2007	0.00571
2007	0.01888
2007	0.0031
2007	-0.00192
2007	-9.68089e-05
2007	-0.00207
2007	0.00446
2007	-0.0123
2007	0.00486
2007	-0.02
2007	0.00465
2007	-0.02362
2007	-0.01612
2007	0.0102
2007	-0.01273
2007	0.00722
2007	0.00435
2007	-0.02695
2007	0.02386
2007	0.00614
2007	0.01397
2007	-0.0301
2007	3.78432E-4
2007	-0.000495431
2007	-0.01832
2007	-0.01401
2007	0.00324
2007	0.02427
2007	-0.000269757
2007	0.00109
2007	0.01164
2007	-0.00107
2007	0.01147
2007	-0.00854
2007	-0.02375
2007	0.02169
2007	-0.00419
2007	0.01115
2007	0
2007	0.01041
2007	-0.01157
2007	0.00424
2007	-0.01705
2007	-0.00127
2007	0.01354
2007	4.75697E-5
2007	0.00838
2007	2.02143E-4
2007	-0.00513
2007	0.02879
2007	0.00607
2007	-0.00675
2007	0.0046
2007	-0.00527
2007	-0.000342676
2007	0.0054
2007	0.0039
2007	-0.00303
2007	0.01678
2007	0.00806
2007	-0.00171
2007	-0.00517
2007	0.00474
2007	-0.00842
2007	-0.00659
2007	0.00176
2007	-0.000752924
2007	-0.02595
2007	0.00379
2007	0.00876
2007	-0.00244
2007	-0.000976808
2007	0.01369
2007	0.00371
2007	-0.00648
2007	0.01192
2007	-0.02678
2007	8.01832E-4
2007	-0.00497
2007	0.01198
2007	-0.02981
2007	-0.000576195
2007	-0.01439
2007	-0.01004
2007	0.02868
2007	-0.00709
2007	-0.0133
2007	0.00522
2007	-0.01761
2007	0.00448
2007	-0.01606
2007	0
2007	0.01675
2007	-0.02351
2007	0.01482
2007	0.02816
2007	4.76395E-4
2007	0.00774
2007	-0.0059
2007	-0.00656
2007	0.01508
2007	0.01493
2007	-0.00178
2007	0.00748
2007	-0.0256
2007	0.00603
2007	0.00122
2007	-0.01384
2007	-0.01513
2007	0.00626
2007	-0.00136
2007	0.00489
2007	0.01653
2007	0.00804
2007	0
2007	8.08254E-4
2007	-0.01432
2007	0.00143
2008	-0.02142
2008	0
2008	-0.02486
2008	0.00322
2008	-0.01852
2008	0.01353
2008	0.00792
2008	-0.01369
2008	0.01081
2008	-0.02524
2008	-0.00563
2008	-0.02952
2008	-0.00606
2008	0
2008	-0.01115
2008	0.02122
2008	0.01001
2008	-0.016
2008	0.0174
2008	0.00613
2008	-0.00478
2008	0.01663
2008	0.01216
2008	-0.01052
2008	-0.03252
2008	0.02261
2008	-0.01351
2008	8.37394E-4
2008	0
2008	-0.000896705
2008	0.00831
2008	-0.01295
2008	0.00785
2008	0.01372
2008	0.00689
2008	-0.000919853
2008	-0.00898
2008	-0.02746
2008	5.3344E-4
2008	-0.00345
2008	0.00522
2008	-0.02226
2008	-0.00845
2008	-0.01558
2008	0.03646
2008	-0.00904
2008	0.00511
2008	-0.021
2008	-0.009
2008	0.04153
2008	-0.02459
2008	0.02366
2008	0
2008	0.01521
2008	0.0023
2008	-0.0088
2008	-0.01153
2008	-0.00798
2008	0.00567
2008	0.03527
2008	-0.00194
2008	0.0013
2008	0.00236
2008	-0.00511
2008	-0.00812
2008	0.00446
2008	-0.02058
2008	-0.00339
2008	0.00459
2008	0.02244
2008	6.22649E-4
2008	0.01798
2008	-0.00155
2008	-0.00885
2008	0.0029
2008	0.00642
2008	0.00647
2008	-0.00105
2008	-0.0039
2008	-0.00385
2008	0.01568
2008	0.00762
2008	-0.01828
2008	0.00366
2008	-0.00675
2008	0.01096
2008	-0.000384805
2008	0.004
2008	0.01053
2008	0.00125
2008	8.97622E-4
2008	-0.00932
2008	-0.01618
2008	0.00261
2008	-0.0133
2008	0
2008	0.00682
2008	0.00396
2008	0.00532
2008	0.00152
2008	-0.01056
2008	-0.0058
2008	-0.000326697
2008	0.01931
2008	-0.03138
2008	-0.00165
2008	-0.01704
2008	0.00327
2008	0.01493
2008	8.08773E-5
2008	-0.00679
2008	-0.00976
2008	0.00375
2008	-0.01872
2008	5.31122E-5
2008	-0.00282
2008	0.00583
2008	-0.02981
2008	-0.00372
2008	0.00127
2008	0.00383
2008	-0.01837
2008	0.00109
2008	0
2008	-0.00842
2008	0.01694
2008	-0.02304
2008	0.00697
2008	-0.01115
2008	-0.00907
2008	-0.01096
2008	0.02475
2008	0.01194
2008	2.85601E-4
2008	-0.000539537
2008	0.0134
2008	0.00406
2008	-0.0234
2008	0.00416
2008	-0.01877
2008	0.02309
2008	0.01653
2008	-0.01323
2008	-0.00559
2008	-0.00901
2008	0.02831
2008	0.00335
2008	-0.0181
2008	0.02361
2008	0.00692
2008	-0.01212
2008	-0.00292
2008	0.00551
2008	0.00407
2008	-0.01521
2008	-0.00936
2008	0.00618
2008	0.00249
2008	0.01127
2008	-0.01982
2008	0.00368
2008	0.00795
2008	0.01473
2008	-0.01382
2008	0
2008	-0.0041
2008	-0.00204
2008	-0.03038
2008	0.00442
2008	0.0203
2008	-0.03473
2008	0.00613
2008	0.01371
2008	0.00212
2008	-0.03092
2008	-0.04828
2008	0.04243
2008	0.03947
2008	-0.03899
2008	-0.01576
2008	-0.00198
2008	0.01947
2008	0.00316
2008	-0.13777
2008	-0.05911
2008	-0.0114
2008	-0.07922
2008	-0.01183
2008	0.10957
2008	-0.00534
2008	-0.0947
2008	0.04163
2008	-0.00623
2008	0.04658
2008	-0.03128
2008	-0.06295
2008	0.01255
2008	-0.03512
2008	-0.03228
2008	0.10246
2008	-0.01114
2008	0.02548
2008	0.01525
2008	-0.00253
2008	0.04001
2008	-0.05412
2008	-0.05157
2008	0.02845
2008	-0.01273
2008	-0.02229
2008	-0.05329
2008	0.06692
2008	-0.04259
2008	-0.02615
2008	0.00979
2008	-0.06311
2008	-0.06948
2008	0.06133
2008	0.06271
2008	0.00653
2008	0.03472
2008	0
2008	0.0096
2008	-0.09354
2008	0.03916
2008	0.02551
2008	-0.02975
2008	0.03585
2008	0.03767
2008	-0.02339
2008	0.01182
2008	-0.02894
2008	0.007
2008	-0.01277
2008	0.05008
2008	-0.00964
2008	-0.02139
2008	0.00293
2008	-0.01847
2008	-0.00976
2008	0.00576
2008	0
2008	0.00534
2008	-0.00388
2008	0.02411
2008	0.01406
2009	0.02644
2009	0.00779
2009	-0.03047
2009	0.00339
2009	-0.02153
2009	-0.02282
2009	0.00176
2009	-0.03403
2009	0.00133
2009	0.00753
2009	0
2009	-0.05426
2009	0.04257
2009	-0.01528
2009	0.00536
2009	-0.00786
2009	0.01571
2009	-0.00752
2009	0.01623
2009	0.02654
2009	0.00148
2009	-0.05037
2009	0.00792
2009	0.00174
2009	-0.01005
2009	0
2009	-0.04663
2009	-0.000950817
2009	-0.0121
2009	-0.01148
2009	-0.03532
2009	0.03932
2009	-0.01072
2009	-0.01591
2009	-0.02385
2009	-0.04774
2009	-0.00643
2009	0.02348
2009	-0.04346
2009	0.00122
2009	-0.01007
2009	0.06172
2009	0.00244
2009	0.03992
2009	0.00771
2009	-0.00352
2009	0.03163
2009	0.02064
2009	-0.01306
2009	-0.01997
2009	0.06837
2009	-0.02063
2009	0.00958
2009	0.02305
2009	-0.02052
2009	-0.03544
2009	0.01304
2009	0.01642
2009	0.02832
2009	0.00968
2009	-0.03251
2009	0.01171
2009	0.03735
2009	0
2009	0.00253
2009	-0.02027
2009	0.01247
2009	0.01542
2009	0.00496
2009	-0.04373
2009	0.02103
2009	-0.00771
2009	0.00987
2009	0.01666
2009	-0.01012
2009	-0.00274
2009	0.02138
2009	-0.0009505
2009	0.03869
2009	-0.0038
2009	0.01725
2009	-0.01329
2009	0.02378
2009	-0.02175
2009	-0.000979319
2009	-0.02726
2009	0.0103
2009	-0.01148
2009	0.02994
2009	-0.00174
2009	-0.00514
2009	-0.0169
2009	-0.0015
2009	0
2009	0.02596
2009	-0.01915
2009	0.05427
2009	0.00198
2009	-0.01383
2009	0.01142
2009	-0.00252
2009	-0.00101
2009	0.0035
2009	-0.00349
2009	0.00609
2009	0.0014
2009	-0.02406
2009	-0.0128
2009	-0.00138
2009	0.00838
2009	0.00311
2009	-0.03108
2009	0.0023
2009	0.0065
2009	0.02122
2009	-0.00148
2009	0.00902
2009	-0.00857
2009	0.00435
2009	-0.02958
2009	0
2009	0.00256
2009	-0.01988
2009	-0.00167
2009	0.00354
2009	-0.00403
2009	0.02463
2009	0.0053
2009	0.0292
2009	0.0086
2009	-0.000382751
2009	0.01137
2009	0.00362
2009	-0.000534409
2009	0.02302
2009	0.00304
2009	0.00298
2009	-0.00261
2009	-0.00457
2009	0.01183
2009	7.39529E-4
2009	0.01523
2009	0.00301
2009	-0.00292
2009	-0.00564
2009	0.01335
2009	-0.00335
2009	-0.01274
2009	0.01146
2009	0.00686
2009	-0.00857
2009	-0.02456
2009	0.01009
2009	0.00684
2009	0.01089
2009	0.01845
2009	-0.000545889
2009	0.00237
2009	1.16725E-4
2009	0.00278
2009	-0.00199
2009	-0.00811
2009	-0.02237
2009	-0.0033
2009	0.0085
2009	0.01303
2009	0
2009	0.00881
2009	0.00775
2009	0.01037
2009	-0.00135
2009	0.00632
2009	0.00313
2009	0.01521
2009	-0.00306
2009	0.00263
2009	-0.00341
2009	0.00655
2009	-0.01012
2009	-0.00956
2009	-0.00611
2009	0.01765
2009	-0.00223
2009	-0.00333
2009	0.01354
2009	0.00438
2009	-0.00279
2009	0.01739
2009	0.00415
2009	-0.00813
2009	0.00936
2009	-0.00626
2009	-0.00889
2009	0.01059
2009	-0.01225
2009	-0.01179
2009	-0.00332
2009	-0.01973
2009	0.02227
2009	-0.02847
2009	0.00644
2009	0.00242
2009	0.00104
2009	0.01905
2009	0.0025
2009	0.022
2009	-6.40413e-05
2009	0.00502
2009	-0.01031
2009	0.00572
2009	0.01436
2009	9.19076E-4
2009	-0.000468443
2009	-0.01352
2009	-0.00322
2009	0.01352
2009	-0.00053348
2009	0.00449
2009	0
2009	-0.01738
2009	0.00379
2009	0.012
2009	3.42636E-4
2009	-0.00844
2009	0.00549
2009	-0.00247
2009	-0.0103
2009	0.00367
2009	0.00582
2009	0.00368
2009	0.00694
2009	-0.00556
2009	0.00113
2009	-0.01188
2009	0.00581
2009	0.01045
2009	0.00356
2009	0.0023
2009	0.00524
2009	0
2009	0.00115
2009	-0.0014
2009	1.95328E-4
2009	-0.0101
2010	0.01592
2010	0.00311
2010	5.45376E-4
2010	0.00399
2010	0.00288
2010	0.00175
2010	-0.00943
2010	0.00829
2010	0.00242
2010	-0.01088
2010	0
2010	0.01242
2010	-0.01065
2010	-0.01913
2010	-0.02239
2010	0.00459
2010	-0.00421
2010	0.00487
2010	-0.01189
2010	-0.00988
2010	0.01417
2010	0.01289
2010	-0.00549
2010	-0.03164
2010	0.00289
2010	-0.0089
2010	0.01296
2010	-0.00224
2010	0.00963
2010	-0.00275
2010	0.02977
2010	-0.01218
2010	0.00967
2010	-0.00208
2010	0.0014
2010	0.01011
2010	0.00233
2010	4.29127E-4
2010	0.00373
2010	0.01391
2010	-0.000175654
2010	0.00171
2010	0.00451
2010	0.00403
2010	-0.00021737
2010	4.52076E-4
2010	0.00775
2010	0.0058
2010	-0.000325895
2010	-0.0051
2010	0.00508
2010	0.00715
2010	-0.00551
2010	-0.00171
2010	7.37463E-4
2010	0.00567
2010	4.26168E-5
2010	-0.00328
2010	0.00739
2010	0
2010	0.00958
2010	-0.00589
2010	0.00337
2010	0.00666
2010	0.00177
2010	6.85109E-4
2010	0.01109
2010	8.42168E-4
2010	-0.01626
2010	0.00451
2010	0.00803
2010	-0.00102
2010	0.00226
2010	0.0071
2010	-0.00431
2010	-0.02366
2010	0.00644
2010	0.01286
2010	-0.01679
2010	-0.01109
2010	-0.00658
2010	-0.03291
2010	-0.01543
2010	0.04303
2010	-0.0034
2010	0.01365
2010	-0.01222
2010	-0.01898
2010	0.00111
2010	-0.0143
2010	-0.00514
2010	-0.03976
2010	0.01491
2010	-0.01299
2010	3.5387E-4
2010	-0.00568
2010	0.03235
2010	-0.01245
2010	0
2010	-0.01731
2010	0.02551
2010	0.00404
2010	-0.03502
2010	-0.01362
2010	0.01092
2010	-0.00596
2010	0.02908
2010	0.00437
2010	0.02214
2010	0.00132
2010	-0.00386
2010	-0.0162
2010	-0.00299
2010	-0.01695
2010	0.00286
2010	-0.00204
2010	-0.03151
2010	-0.01016
2010	-0.00325
2010	-0.00467
2010	0
2010	0.00534
2010	0.03085
2010	0.00937
2010	0.00718
2010	7.32597E-4
2010	0.01526
2010	-0.000155215
2010	0.0012
2010	-0.02924
2010	0.00596
2010	0.01135
2010	-0.0129
2010	0.02226
2010	0.00819
2010	0.01114
2010	-0.00105
2010	-0.00695
2010	-0.00417
2010	6.3546E-5
2010	0.02178
2010	-0.00481
2010	0.00603
2010	-0.00127
2010	-0.00371
2010	0.00547
2010	-0.00599
2010	-0.02858
2010	-0.00539
2010	-0.00403
2010	1.20447E-4
2010	0.01212
2010	0.00148
2010	-0.01708
2010	-0.00367
2010	-0.00405
2010	-0.01462
2010	0.00328
2010	-0.00771
2010	0.01645
2010	-0.01483
2010	3.90802E-4
2010	0.02908
2010	0.00904
2010	0.01313
2010	0
2010	-0.01154
2010	0.00642
2010	0.00482
2010	0.00485
2010	0.01107
2010	-0.00071333
2010	0.00353
2010	-0.000364488
2010	8.26575E-4
2010	0.0151
2010	-0.00257
2010	0.00209
2010	0.00484
2010	-0.00259
2010	-0.00309
2010	0.02077
2010	1.45893E-4
2010	0.00381
2010	0.0071
2010	-0.00365
2010	0.00203
2010	0.00722
2010	-0.016
2010	0.01047
2010	0.00177
2010	0.00239
2010	0.00214
2010	1.68687E-5
2010	-0.00269
2010	0.00112
2010	-0.000439367
2010	9.4609E-4
2010	0.00773
2010	0.00367
2010	0.0191
2010	0.00392
2010	-0.00212
2010	-0.00808
2010	0.00437
2010	-0.00425
2010	-0.01188
2010	-0.00122
2010	-0.01634
2010	2.1214E-4
2010	0.01524
2010	0.00254
2010	-0.00158
2010	-0.01439
2010	0.01481
2010	0
2010	-0.0075
2010	-0.00138
2010	-0.00609
2010	0.02139
2010	0.01274
2010	0.0026
2010	-0.0013
2010	5.14944E-4
2010	0.00369
2010	0.00384
2010	0.00598
2010	4.83703E-5
2010	9.10538E-4
2010	-0.00514
2010	0.00617
2010	8.36423E-4
2010	0.00255
2010	0.00601
2010	0.00337
2010	-0.00165
2010	0
2010	6.12494E-4
2010	7.7105E-4
2010	0.00101
2010	-0.00151
2010	-0.000190815
2011	0.00994
2011	0.00499
2011	-0.00213
2011	-0.00185
2011	-0.00138
2011	0.00372
2011	0.00897
2011	-0.00171
2011	0.00736
2011	0
2011	0.00138
2011	-0.01017
2011	-0.0013
2011	0.00241
2011	0.00582
2011	2.6336E-4
2011	0.00421
2011	0.00224
2011	-0.01801
2011	0.00763
2011	0.01656
2011	0.01011
2011	7.4922E-4
2011	0.00549
2011	0.00238
2011	-0.00324
2011	0.00624
2011	0.00307
2011	0.00192
2011	0
2011	-0.02074
2011	-0.00613
2011	-0.000994835
2011	0.0105
2011	0.00555
2011	-0.01586
2011	0.00161
2011	0.01707
2011	-0.00741
2011	-0.00838
2011	0.00888
2011	-0.00136
2011	-0.01905
2011	0.00706
2011	-0.00607
2011	-0.01126
2011	-0.01969
2011	0.01331
2011	0.00429
2011	0.01488
2011	-0.00356
2011	0.00291
2011	0.0093
2011	0.00316
2011	-0.00275
2011	0.00704
2011	0.00666
2011	-0.00183
2011	0.00495
2011	0.00235
2011	-0.00152
2011	-0.00401
2011	-0.0028
2011	-0.00781
2011	1.90217E-4
2011	8.36842E-5
2011	0.00392
2011	-0.01108
2011	0.00571
2011	0.01342
2011	0.00526
2011	0
2011	-0.00159
2011	0.00894
2011	0.00623
2011	0.00355
2011	0.0023
2011	-0.00514
2011	-0.00688
2011	-0.00911
2011	0.00381
2011	0.00453
2011	0.00804
2011	-0.01117
2011	0.00488
2011	-0.0081
2011	-0.00622
2011	-0.000368636
2011	0.00877
2011	0.00218
2011	-0.00772
2011	-0.012
2011	-0.000827749
2011	0.00318
2011	0.00395
2011	0.00407
2011	0
2011	0.01054
2011	-0.02305
2011	-0.00123
2011	-0.00978
2011	-0.01178
2011	-0.0042
2011	0.00735
2011	-0.01408
2011	6.68552E-4
2011	0.01253
2011	-0.01759
2011	0.00175
2011	0.00304
2011	0.00538
2011	0.01333
2011	-0.00649
2011	-0.00283
2011	-0.0118
2011	0.00914
2011	0.01286
2011	0.00825
2011	0.01007
2011	0.01431
2011	0
2011	-0.00134
2011	0.001
2011	0.0104
2011	-0.00699
2011	-0.01826
2011	-0.00444
2011	0.0031
2011	-0.00674
2011	0.00554
2011	-0.00816
2011	0.01618
2011	-0.000671047
2011	0.01346
2011	9.07461E-4
2011	-0.00566
2011	-0.00411
2011	-0.02052
2011	-0.00324
2011	-0.00647
2011	-0.00414
2011	-0.02589
2011	0.005
2011	-0.049
2011	-0.000575132
2011	-0.06896
2011	0.04632
2011	-0.04516
2011	0.04525
2011	0.00525
2011	0.02155
2011	-0.00979
2011	9.46934E-4
2011	-0.04562
2011	-0.01512
2011	2.58082E-4
2011	0.03371
2011	0.01303
2011	-0.01569
2011	0.01501
2011	0.02789
2011	0.00234
2011	0.00491
2011	-0.01194
2011	-0.02561
2011	0
2011	-0.00746
2011	0.02824
2011	-0.01067
2011	-0.02707
2011	0.01602
2011	0.01339
2011	0.01704
2011	0.00569
2011	-0.00985
2011	-0.00166
2011	-0.02983
2011	-0.0324
2011	0.00606
2011	0.02307
2011	0.01063
2011	-0.02091
2011	0.00808
2011	-0.02529
2011	0.05458
2011	5.43835E-4
2011	0.00975
2011	-0.00298
2011	0.01723
2011	-0.01956
2011	0.02021
2011	-0.01273
2011	0.00454
2011	0.01863
2011	0.01279
2011	-0.02025
2011	0.01048
2011	0.03372
2011	3.89154E-4
2011	-0.02505
2011	-0.02834
2011	0.01598
2011	0.01861
2011	-0.0063
2011	0.00628
2011	0.01167
2011	-0.03739
2011	0.00858
2011	0.0193
2011	-0.0096
2011	0.00481
2011	-0.01676
2011	-0.01694
2011	-0.000394773
2011	-0.01882
2011	-0.00415
2011	-0.02234
2011	0
2011	-0.00269
2011	0.02882
2011	0.00221
2011	0.0424
2011	-0.00191
2011	-0.000241074
2011	0.01023
2011	0.00111
2011	0.00202
2011	-0.02137
2011	0.01674
2011	-0.01503
2011	-0.00872
2011	-0.01141
2011	0.00324
2011	0.00321
2011	-0.0118
2011	0.02939
2011	0.00195
2011	0.00823
2011	0.00899
2011	0
2011	7.90276E-5
2011	-0.01256
2011	0.01065
2011	-0.0043
2012	0.01554
2012	0.00294
2012	-0.00254
2012	0.00226
2012	0.00885
2012	3.0953E-4
2012	0.00233
2012	-0.00496
2012	0
2012	0.00355
2012	0.01105
2012	0.00493
2012	6.69232E-4
2012	-0.0018
2012	-0.00045707
2012	0.00886
2012	0.00109
2012	0.0145
2012	-0.000423913
2012	0.00202
2012	0.00216
2012	0.00147
2012	-0.00691
2012	0.00678
2012	-0.000939951
2012	-0.0054
2012	0.01097
2012	0.00235
2012	0
2012	7.19678E-4
2012	-0.00335
2012	0.00426
2012	0.00167
2012	0.00135
2012	0.00335
2012	-0.00475
2012	0.00614
2012	-0.00325
2012	-0.00388
2012	-0.01549
2012	0.00688
2012	0.00977
2012	0.00362
2012	1.60469E-4
2012	0.01797
2012	-0.0012
2012	0.00595
2012	0.00112
2012	0.00397
2012	-0.00301
2012	-0.00187
2012	-0.00723
2012	0.0031
2012	0.01379
2012	-0.00282
2012	-0.00495
2012	-0.00161
[truncated: 3,021 more rows]

## Sheet: Fig 4
Windows width	Number of node	Number of edge
100	276	4920
200	283	4820
300	257	4720
400	176	4620
500	165	4520
600	151	4420
700	140	4320
800	131	4220
900	82	4120
1000	67	4020

## Sheet: Fig 5
Date	T	t	h	H
2004-12-30	0	0	0	1
2004-12-31	0	1	0	0
2005-01-04	0	1	0	0
2005-01-05	0	1	0	0
2005-01-06	0	1	0	0
2005-01-07	0	1	0	0
2005-01-10	0	1	0	0
2005-01-11	0	1	0	0
2005-01-12	0	1	0	0
2005-01-13	0	1	0	0
2005-01-14	0	1	0	0
2005-01-17	0	1	0	0
2005-01-18	0	1	0	0
2005-01-19	0	1	0	0
2005-01-20	0	1	0	0
2005-01-21	0	0	1	0
2005-01-24	0	1	0	0
2005-01-25	0	1	0	0
2005-01-26	0	1	0	0
2005-01-27	0	0	0	1
2005-01-28	0	1	0	0
2005-01-31	0	1	0	0
2005-02-01	0	1	0	0
2005-02-02	0	1	0	0
2005-02-03	0	1	0	0
2005-02-04	0	1	0	0
2005-02-16	0	0	0	1
2005-02-17	0	1	0	0
2005-02-18	0	1	0	0
2005-02-21	0	1	0	0
2005-02-22	0	1	0	0
2005-02-23	0	1	0	0
2005-02-24	0	1	0	0
2005-02-25	0	1	0	0
2005-02-28	0	1	0	0
2005-03-01	0	0	0	1
2005-03-02	0	1	0	0
2005-03-03	0	1	0	0
2005-03-04	0	1	0	0
2005-03-07	0	1	0	0
2005-03-08	0	0	1	0
2005-03-09	0	1	0	0
2005-03-10	0	1	0	0
2005-03-11	0	1	0	0
2005-03-14	0	1	0	0
2005-03-15	0	1	0	0
2005-03-16	0	1	0	0
2005-03-17	0	1	0	0
2005-03-18	0	0	0	1
2005-03-21	0	1	0	0
2005-03-22	0	0	0	1
2005-03-23	0	1	0	0
2005-03-24	0	1	0	0
2005-03-25	0	0	1	0
2005-03-28	0	1	0	0
2005-03-29	0	1	0	0
2005-03-30	0	1	0	0
2005-03-31	0	0	0	1
2005-04-01	0	1	0	0
2005-04-04	0	1	0	0
2005-04-05	0	1	0	0
2005-04-06	0	1	0	0
2005-04-07	0	1	0	0
2005-04-08	0	1	0	0
2005-04-11	0	1	0	0
2005-04-12	0	1	0	0
2005-04-13	0	1	0	0
2005-04-14	0	1	0	0
2005-04-15	0	1	0	0
2005-04-18	0	1	0	0
2005-04-19	0	1	0	0
2005-04-20	0	1	0	0
2005-04-21	0	1	0	0
2005-04-22	0	1	0	0
2005-04-25	0	1	0	0
2005-04-26	0	1	0	0
2005-04-27	0	1	0	0
2005-04-28	0	1	0	0
2005-04-29	0	1	0	0
2005-05-09	0	1	0	0
2005-05-10	0	1	0	0
2005-05-11	0	1	0	0
2005-05-12	0	1	0	0
2005-05-13	0	1	0	0
2005-05-16	0	1	0	0
2005-05-17	0	1	0	0
2005-05-18	0	1	0	0
2005-05-19	0	1	0	0
2005-05-20	0	1	0	0
2005-05-23	0	1	0	0
2005-05-24	0	1	0	0
2005-05-25	0	1	0	0
2005-05-26	0	1	0	0
2005-05-27	0	1	0	0
2005-05-30	0	1	0	0
2005-05-31	0	1	0	0
2005-06-01	0	1	0	0
2005-06-02	0	1	0	0
2005-06-03	0	1	0	0
2005-06-06	0	1	0	0
2005-06-07	0	1	0	0
2005-06-08	0	1	0	0
2005-06-09	0	1	0	0
2005-06-10	0	1	0	0
2005-06-13	0	1	0	0
2005-06-14	0	1	0	0
2005-06-15	0	1	0	0
2005-06-16	0	1	0	0
2005-06-17	0	1	0	0
2005-06-20	0	0	0	1
2005-06-21	0	1	0	0
2005-06-22	0	1	0	0
2005-06-23	0	1	0	0
2005-06-24	0	1	0	0
2005-06-27	0	1	0	0
2005-06-28	0	1	0	0
2005-06-29	0	0	0	1
2005-06-30	0	0	1	0
2005-07-01	0	1	0	0
2005-07-04	0	1	0	0
2005-07-05	0	1	0	0
2005-07-06	0	0	1	0
2005-07-07	0	1	0	0
2005-07-08	0	0	0	1
2005-07-11	0	0	1	0
2005-07-12	0	0	1	0
2005-07-13	0	0	0	1
2005-07-14	0	0	1	0
2005-07-15	0	0	1	0
2005-07-18	0	0	1	0
2005-07-19	0	0	1	0
2005-07-20	0	1	0	0
2005-07-21	0	0	1	0
2005-07-22	0	0	0	1
2005-07-25	0	0	1	0
2005-07-26	0	0	1	0
2005-07-27	0	0	1	0
2005-07-28	0	0	0	1
2005-07-29	0	0	1	0
2005-08-01	0	1	0	0
2005-08-02	0	0	0	1
2005-08-03	0	0	1	0
2005-08-04	0	0	1	0
2005-08-05	0	0	1	0
2005-08-08	0	0	1	0
2005-08-09	0	0	1	0
2005-08-10	0	0	1	0
2005-08-11	0	0	1	0
2005-08-12	0	0	1	0
2005-08-15	0	1	0	0
2005-08-16	0	0	1	0
2005-08-17	0	0	1	0
2005-08-18	0	0	1	0
2005-08-19	0	0	1	0
2005-08-22	0	0	1	0
2005-08-23	0	0	1	0
2005-08-24	0	0	1	0
2005-08-25	0	0	1	0
2005-08-26	0	0	1	0
2005-08-29	0	0	1	0
2005-08-30	0	1	0	0
2005-08-31	0	0	1	0
2005-09-01	0	0	1	0
2005-09-02	0	1	0	0
2005-09-05	0	1	0	0
2005-09-06	0	0	1	0
2005-09-07	0	0	1	0
2005-09-08	0	1	0	0
2005-09-09	0	1	0	0
2005-09-12	0	0	1	0
2005-09-13	0	1	0	0
2005-09-14	0	0	1	0
2005-09-15	0	0	1	0
2005-09-16	0	0	1	0
2005-09-19	0	0	1	0
2005-09-20	0	0	1	0
2005-09-21	0	1	0	0
2005-09-22	0	0	1	0
2005-09-23	0	1	0	0
2005-09-26	0	1	0	0
2005-09-27	0	1	0	0
2005-09-28	0	1	0	0
2005-09-29	0	1	0	0
2005-09-30	0	1	0	0
2005-10-10	0	1	0	0
2005-10-11	0	1	0	0
2005-10-12	0	1	0	0
2005-10-13	0	1	0	0
2005-10-14	0	1	0	0
2005-10-17	0	0	0	1
2005-10-18	0	1	0	0
2005-10-19	0	1	0	0
2005-10-20	0	1	0	0
2005-10-21	0	1	0	0
2005-10-24	0	0	0	1
2005-10-25	0	0	0	1
2005-10-26	0	1	0	0
2005-10-27	0	1	0	0
2005-10-28	0	1	0	0
2005-10-31	0	1	0	0
2005-11-01	0	1	0	0
2005-11-02	0	1	0	0
2005-11-03	0	1	0	0
2005-11-04	0	1	0	0
2005-11-07	0	1	0	0
2005-11-08	0	1	0	0
2005-11-09	0	1	0	0
2005-11-10	0	1	0	0
2005-11-11	0	1	0	0
2005-11-14	0	1	0	0
2005-11-15	0	1	0	0
2005-11-16	0	1	0	0
2005-11-17	0	1	0	0
2005-11-18	0	1	0	0
2005-11-21	0	1	0	0
2005-11-22	0	1	0	0
2005-11-23	0	1	0	0
2005-11-24	0	1	0	0
2005-11-25	0	1	0	0
2005-11-28	0	0	1	0
2005-11-29	0	1	0	0
2005-11-30	0	1	0	0
2005-12-01	0	1	0	0
2005-12-02	0	1	0	0
2005-12-05	0	1	0	0
2005-12-06	0	1	0	0
2005-12-07	0	1	0	0
2005-12-08	0	1	0	0
2005-12-09	0	1	0	0
2005-12-12	0	1	0	0
2005-12-13	0	1	0	0
2005-12-14	0	1	0	0
2005-12-15	0	1	0	0
2005-12-16	0	1	0	0
2005-12-19	0	0	1	0
2005-12-20	0	1	0	0
2005-12-21	0	1	0	0
2005-12-22	0	1	0	0
2005-12-23	0	1	0	0
2005-12-26	0	1	0	0
2005-12-27	0	1	0	0
2005-12-28	0	1	0	0
2005-12-29	0	1	0	0
2005-12-30	0	1	0	0
2006-01-04	0	1	0	0
2006-01-05	0	1	0	0
2006-01-06	0	1	0	0
2006-01-09	0	1	0	0
2006-01-10	0	1	0	0
2006-01-11	0	1	0	0
2006-01-12	0	1	0	0
2006-01-13	0	1	0	0
2006-01-16	0	1	0	0
2006-01-17	0	1	0	0
2006-01-18	0	1	0	0
2006-01-19	0	1	0	0
2006-01-20	0	1	0	0
2006-01-23	0	0	1	0
2006-01-24	0	1	0	0
2006-01-25	0	1	0	0
2006-02-06	0	1	0	0
2006-02-07	0	1	0	0
2006-02-08	0	1	0	0
2006-02-09	0	1	0	0
2006-02-10	0	1	0	0
2006-02-13	0	1	0	0
2006-02-14	0	1	0	0
2006-02-15	0	0	1	0
2006-02-16	0	1	0	0
2006-02-17	0	1	0	0
2006-02-20	0	0	0	1
2006-02-21	0	1	0	0
2006-02-22	0	1	0	0
2006-02-23	0	0	1	0
2006-02-24	0	1	0	0
2006-02-27	0	1	0	0
2006-02-28	0	1	0	0
2006-03-01	0	1	0	0
2006-03-02	0	1	0	0
2006-03-03	0	1	0	0
2006-03-06	1	0	0	0
2006-03-07	0	1	0	0
2006-03-08	0	1	0	0
2006-03-09	0	1	0	0
2006-03-10	0	1	0	0
2006-03-13	0	0	0	1
2006-03-14	0	0	1	0
2006-03-15	0	0	1	0
2006-03-16	1	0	0	0
2006-03-17	0	1	0	0
2006-03-20	0	0	1	0
2006-03-21	0	0	1	0
2006-03-22	0	0	0	1
2006-03-23	0	0	1	0
2006-03-24	0	0	1	0
2006-03-27	0	0	1	0
2006-03-28	0	0	1	0
2006-03-29	0	0	1	0
2006-03-30	0	0	1	0
2006-03-31	0	1	0	0
2006-04-03	0	1	0	0
2006-04-04	0	0	1	0
2006-04-05	0	0	1	0
2006-04-06	0	0	1	0
2006-04-07	0	0	1	0
2006-04-10	0	0	1	0
2006-04-11	0	0	1	0
2006-04-12	0	0	1	0
2006-04-13	0	0	1	0
2006-04-14	0	0	1	0
2006-04-17	0	0	1	0
2006-04-18	0	0	1	0
2006-04-19	0	0	1	0
2006-04-20	0	0	1	0
2006-04-21	0	0	0	1
2006-04-24	0	0	0	1
2006-04-25	0	0	1	0
2006-04-26	0	0	1	0
2006-04-27	0	0	1	0
2006-04-28	0	0	1	0
2006-05-08	0	0	1	0
2006-05-09	0	0	1	0
2006-05-10	0	0	1	0
2006-05-11	0	0	0	1
2006-05-12	0	0	1	0
2006-05-15	0	1	0	0
2006-05-16	0	0	0	1
2006-05-17	0	1	0	0
2006-05-18	0	1	0	0
2006-05-19	0	0	0	1
2006-05-22	0	1	0	0
2006-05-23	0	1	0	0
2006-05-24	0	1	0	0
2006-05-25	0	0	0	1
2006-05-26	0	1	0	0
2006-05-29	0	1	0	0
2006-05-30	0	0	0	1
2006-05-31	0	1	0	0
2006-06-01	0	0	0	1
2006-06-02	0	0	0	1
2006-06-05	0	1	0	0
2006-06-06	0	1	0	0
2006-06-07	0	1	0	0
2006-06-08	0	0	0	1
2006-06-09	0	1	0	0
2006-06-12	0	1	0	0
2006-06-13	0	1	0	0
2006-06-14	0	1	0	0
2006-06-15	0	0	0	1
2006-06-16	0	1	0	0
2006-06-19	0	0	0	1
2006-06-20	0	0	0	1
2006-06-21	0	1	0	0
2006-06-22	0	0	0	1
2006-06-23	0	1	0	0
2006-06-26	0	1	0	0
2006-06-27	0	1	0	0
2006-06-28	0	1	0	0
2006-06-29	0	1	0	0
2006-06-30	0	1	0	0
2006-07-03	0	1	0	0
2006-07-04	0	1	0	0
2006-07-05	0	1	0	0
2006-07-06	0	1	0	0
2006-07-07	0	1	0	0
2006-07-10	0	1	0	0
2006-07-11	0	1	0	0
2006-07-12	0	1	0	0
2006-07-13	0	1	0	0
2006-07-14	0	0	1	0
2006-07-17	0	1	0	0
2006-07-18	0	1	0	0
2006-07-19	0	0	1	0
2006-07-20	0	1	0	0
2006-07-21	0	1	0	0
2006-07-24	0	1	0	0
2006-07-25	0	1	0	0
2006-07-26	0	1	0	0
2006-07-27	0	1	0	0
2006-07-28	0	1	0	0
2006-07-31	0	1	0	0
2006-08-01	0	1	0	0
2006-08-02	0	1	0	0
2006-08-03	0	1	0	0
2006-08-04	0	1	0	0
2006-08-07	0	1	0	0
2006-08-08	0	1	0	0
2006-08-09	0	1	0	0
2006-08-10	0	1	0	0
2006-08-11	0	1	0	0
2006-08-14	0	1	0	0
2006-08-15	0	1	0	0
2006-08-16	0	1	0	0
2006-08-17	0	0	0	1
2006-08-18	0	1	0	0
2006-08-21	0	1	0	0
2006-08-22	0	1	0	0
2006-08-23	0	1	0	0
2006-08-24	0	1	0	0
2006-08-25	0	1	0	0
2006-08-28	0	1	0	0
2006-08-29	0	1	0	0
2006-08-30	0	1	0	0
2006-08-31	0	0	0	1
2006-09-01	0	1	0	0
2006-09-04	0	1	0	0
2006-09-05	0	0	0	1
2006-09-06	0	0	1	0
2006-09-07	0	0	0	1
2006-09-08	0	1	0	0
2006-09-11	0	1	0	0
2006-09-12	0	1	0	0
2006-09-13	0	1	0	0
2006-09-14	0	1	0	0
2006-09-15	0	0	1	0
2006-09-18	0	1	0	0
2006-09-19	0	1	0	0
2006-09-20	0	1	0	0
2006-09-21	0	1	0	0
2006-09-22	0	1	0	0
2006-09-25	0	0	1	0
2006-09-26	0	0	1	0
2006-09-27	0	0	1	0
2006-09-28	0	0	1	0
2006-09-29	0	0	1	0
2006-10-09	0	0	0	1
2006-10-10	0	0	0	1
2006-10-11	0	0	1	0
2006-10-12	0	0	1	0
2006-10-13	0	0	1	0
2006-10-16	0	0	1	0
2006-10-17	0	0	0	1
2006-10-18	0	0	1	0
2006-10-19	0	0	1	0
2006-10-20	0	0	1	0
2006-10-23	0	0	1	0
2006-10-24	0	1	0	0
2006-10-25	0	0	1	0
2006-10-26	0	0	1	0
2006-10-27	0	0	1	0
2006-10-30	0	0	1	0
2006-10-31	0	0	1	0
2006-11-01	0	0	0	1
2006-11-02	0	0	0	1
2006-11-03	0	0	1	0
2006-11-06	0	0	1	0
2006-11-07	0	0	1	0
2006-11-08	0	0	1	0
2006-11-09	0	0	1	0
2006-11-10	0	0	1	0
2006-11-13	0	0	1	0
2006-11-14	0	0	1	0
2006-11-15	0	0	1	0
2006-11-16	0	0	1	0
2006-11-17	0	0	1	0
2006-11-20	0	0	0	1
2006-11-21	0	0	1	0
2006-11-22	0	0	1	0
2006-11-23	0	0	1	0
2006-11-24	0	0	1	0
2006-11-27	0	0	1	0
2006-11-28	0	0	1	0
2006-11-29	0	0	0	1
2006-11-30	0	0	1	0
2006-12-01	0	0	0	1
2006-12-04	0	0	1	0
2006-12-05	0	0	1	0
2006-12-06	0	0	1	0
2006-12-07	0	0	0	1
2006-12-08	0	0	1	0
2006-12-11	0	0	1	0
2006-12-12	0	0	1	0
2006-12-13	0	0	1	0
2006-12-14	0	0	1	0
2006-12-15	0	0	1	0
2006-12-18	0	0	1	0
2006-12-19	0	0	1	0
2006-12-20	0	0	1	0
2006-12-21	0	0	1	0
2006-12-22	0	0	1	0
2006-12-25	0	0	1	0
2006-12-26	0	0	0	1
2006-12-27	0	0	1	0
2006-12-28	0	0	1	0
2006-12-29	0	0	1	0
2007-01-04	0	0	1	0
2007-01-05	0	0	1	0
2007-01-08	0	0	0	1
2007-01-09	0	0	1	0
2007-01-10	0	0	1	0
2007-01-11	0	0	1	0
2007-01-12	0	0	1	0
2007-01-15	0	0	1	0
2007-01-16	0	0	1	0
2007-01-17	0	0	1	0
2007-01-18	0	0	1	0
2007-01-19	0	0	1	0
2007-01-22	0	0	1	0
2007-01-23	0	0	1	0
2007-01-24	0	0	1	0
2007-01-25	0	0	1	0
2007-01-26	0	0	1	0
2007-01-29	0	0	1	0
2007-01-30	0	0	1	0
2007-01-31	0	0	1	0
2007-02-01	0	0	1	0
2007-02-02	0	0	1	0
2007-02-05	0	0	0	1
2007-02-06	0	0	1	0
2007-02-07	0	0	1	0
2007-02-08	0	0	1	0
2007-02-09	0	0	1	0
2007-02-12	0	0	1	0
2007-02-13	0	0	1	0
2007-02-14	0	0	1	0
2007-02-15	0	0	1	0
2007-02-16	0	0	1	0
2007-02-26	0	0	1	0
2007-02-27	0	0	1	0
2007-02-28	0	0	1	0
2007-03-01	0	1	0	0
2007-03-02	0	1	0	0
2007-03-05	0	1	0	0
2007-03-06	0	1	0	0
2007-03-07	0	1	0	0
2007-03-08	0	1	0	0
2007-03-09	0	1	0	0
2007-03-12	0	1	0	0
2007-03-13	0	0	1	0
2007-03-14	0	1	0	0
2007-03-15	0	0	1	0
2007-03-16	0	0	1	0
2007-03-19	0	1	0	0
2007-03-20	0	0	1	0
2007-03-21	0	0	1	0
2007-03-22	0	0	1	0
2007-03-23	0	0	1	0
2007-03-26	0	0	1	0
2007-03-27	0	0	1	0
2007-03-28	0	0	1	0
2007-03-29	0	0	1	0
2007-03-30	0	0	1	0
2007-04-02	0	0	1	0
2007-04-03	0	1	0	0
2007-04-04	0	0	1	0
2007-04-05	0	0	1	0
2007-04-06	0	0	1	0
2007-04-09	0	0	1	0
2007-04-10	0	0	1	0
2007-04-11	0	0	1	0
2007-04-12	0	0	1	0
2007-04-13	0	0	1	0
2007-04-16	0	1	0	0
2007-04-17	0	0	1	0
2007-04-18	0	0	1	0
2007-04-19	0	0	1	0
2007-04-20	0	0	1	0
2007-04-23	0	0	1	0
2007-04-24	0	0	1	0
2007-04-25	0	0	1	0
2007-04-26	0	0	1	0
2007-04-27	0	0	1	0
2007-04-30	0	0	0	1
2007-05-08	0	0	1	0
2007-05-09	0	0	1	0
2007-05-10	0	0	1	0
2007-05-11	0	0	0	1
2007-05-14	0	0	0	1
2007-05-15	0	0	0	1
2007-05-16	0	0	0	1
2007-05-17	0	0	0	1
2007-05-18	0	0	0	1
2007-05-21	0	0	0	1
2007-05-22	0	0	0	1
2007-05-23	0	0	0	1
2007-05-24	0	0	0	1
2007-05-25	0	0	0	1
2007-05-28	0	0	0	1
2007-05-29	0	0	0	1
2007-05-30	0	0	0	1
2007-05-31	0	0	0	1
2007-06-01	0	0	0	1
2007-06-04	0	0	0	1
2007-06-05	0	0	0	1
2007-06-06	0	0	0	1
2007-06-07	0	0	0	1
2007-06-08	0	0	0	1
2007-06-11	0	0	0	1
2007-06-12	0	0	0	1
2007-06-13	0	0	0	1
2007-06-14	0	1	0	0
2007-06-15	0	0	0	1
2007-06-18	0	0	0	1
2007-06-19	0	0	0	1
2007-06-20	0	0	1	0
2007-06-21	0	0	0	1
2007-06-22	0	0	0	1
2007-06-25	0	0	0	1
2007-06-26	0	0	0	1
2007-06-27	0	0	0	1
2007-06-28	0	0	0	1
2007-06-29	0	0	0	1
2007-07-02	0	0	0	1
2007-07-03	0	0	0	1
2007-07-04	0	0	0	1
2007-07-05	0	0	0	1
2007-07-06	0	0	0	1
2007-07-09	0	0	0	1
2007-07-10	0	0	0	1
2007-07-11	0	0	0	1
2007-07-12	0	0	0	1
2007-07-13	0	0	0	1
2007-07-16	0	0	0	1
2007-07-17	0	0	0	1
2007-07-18	0	0	0	1
2007-07-19	0	0	0	1
2007-07-20	0	0	0	1
2007-07-23	0	0	0	1
2007-07-24	0	0	0	1
2007-07-25	0	0	1	0
2007-07-26	0	0	1	0
2007-07-27	0	0	1	0
2007-07-30	0	0	1	0
2007-07-31	0	0	1	0
2007-08-01	0	0	1	0
2007-08-02	0	0	1	0
2007-08-03	0	0	1	0
2007-08-06	0	0	1	0
2007-08-07	0	0	1	0
2007-08-08	0	0	1	0
2007-08-09	0	0	0	1
2007-08-10	0	0	1	0
2007-08-13	0	0	0	1
2007-08-14	0	0	1	0
2007-08-15	0	0	1	0
2007-08-16	0	0	0	1
2007-08-17	0	0	1	0
2007-08-20	0	0	1	0
2007-08-21	0	0	1	0
2007-08-22	0	0	1	0
2007-08-23	0	0	1	0
2007-08-24	0	0	1	0
2007-08-27	0	0	1	0
2007-08-28	0	0	1	0
2007-08-29	0	0	1	0
2007-08-30	0	0	1	0
2007-08-31	0	0	1	0
2007-09-03	0	0	1	0
2007-09-04	0	0	1	0
2007-09-05	0	0	1	0
2007-09-06	0	0	1	0
2007-09-07	0	0	1	0
2007-09-10	0	0	1	0
2007-09-11	0	0	1	0
2007-09-12	0	0	1	0
2007-09-13	0	0	1	0
2007-09-14	0	0	1	0
2007-09-17	0	0	1	0
2007-09-18	0	0	1	0
2007-09-19	0	0	1	0
2007-09-20	0	0	1	0
2007-09-21	0	0	1	0
2007-09-24	0	0	1	0
2007-09-25	0	0	1	0
2007-09-26	0	0	1	0
2007-09-27	0	0	1	0
2007-09-28	0	0	1	0
2007-10-08	0	0	1	0
2007-10-09	0	0	1	0
2007-10-10	0	0	1	0
2007-10-11	0	0	1	0
2007-10-12	0	0	1	0
2007-10-15	0	0	1	0
2007-10-16	0	0	1	0
2007-10-17	0	0	1	0
2007-10-18	0	0	1	0
2007-10-19	0	0	1	0
2007-10-22	0	0	1	0
2007-10-23	0	1	0	0
2007-10-24	0	0	0	1
2007-10-25	0	0	1	0
2007-10-26	0	0	1	0
2007-10-29	0	0	1	0
2007-10-30	0	0	1	0
2007-10-31	0	0	1	0
2007-11-01	0	0	1	0
2007-11-02	0	0	1	0
2007-11-05	0	0	1	0
2007-11-06	0	1	0	0
2007-11-07	0	1	0	0
2007-11-08	1	0	0	0
2007-11-09	0	1	0	0
2007-11-12	0	1	0	0
2007-11-13	0	1	0	0
2007-11-14	0	1	0	0
2007-11-15	0	1	0	0
2007-11-16	0	1	0	0
2007-11-19	0	0	1	0
2007-11-20	0	1	0	0
2007-11-21	0	1	0	0
2007-11-22	1	0	0	0
2007-11-23	0	1	0	0
2007-11-26	1	0	0	0
2007-11-27	0	1	0	0
2007-11-28	0	1	0	0
2007-11-29	0	1	0	0
2007-11-30	0	1	0	0
2007-12-03	0	1	0	0
2007-12-04	0	1	0	0
2007-12-05	0	1	0	0
2007-12-06	0	1	0	0
2007-12-07	0	0	1	0
2007-12-10	0	1	0	0
2007-12-11	0	1	0	0
2007-12-12	0	1	0	0
2007-12-13	0	1	0	0
2007-12-14	0	1	0	0
2007-12-17	0	1	0	0
2007-12-18	0	1	0	0
2007-12-19	0	1	0	0
2007-12-20	0	1	0	0
2007-12-21	0	1	0	0
2007-12-24	0	1	0	0
2007-12-25	0	1	0	0
2007-12-26	0	1	0	0
2007-12-27	0	1	0	0
2007-12-28	0	1	0	0
2008-01-02	0	1	0	0
2008-01-03	0	1	0	0
2008-01-04	0	1	0	0
2008-01-07	1	0	0	0
2008-01-08	0	1	0	0
2008-01-09	0	1	0	0
2008-01-10	0	1	0	0
2008-01-11	1	0	0	0
2008-01-14	1	0	0	0
2008-01-15	1	0	0	0
2008-01-16	0	1	0	0
2008-01-17	1	0	0	0
2008-01-18	1	0	0	0
2008-01-21	1	0	0	0
2008-01-22	1	0	0	0
2008-01-23	1	0	0	0
2008-01-24	1	0	0	0
2008-01-25	1	0	0	0
2008-01-28	1	0	0	0
2008-01-29	1	0	0	0
2008-01-30	1	0	0	0
2008-01-31	1	0	0	0
2008-02-01	1	0	0	0
2008-02-04	1	0	0	0
2008-02-05	1	0	0	0
2008-02-13	1	0	0	0
2008-02-14	1	0	0	0
2008-02-15	1	0	0	0
2008-02-18	1	0	0	0
2008-02-19	1	0	0	0
2008-02-20	1	0	0	0
2008-02-21	1	0	0	0
2008-02-22	1	0	0	0
2008-02-25	1	0	0	0
2008-02-26	1	0	0	0
2008-02-27	1	0	0	0
2008-02-28	1	0	0	0
2008-02-29	1	0	0	0
2008-03-03	1	0	0	0
2008-03-04	1	0	0	0
2008-03-05	1	0	0	0
2008-03-06	1	0	0	0
2008-03-07	1	0	0	0
2008-03-10	1	0	0	0
2008-03-11	1	0	0	0
2008-03-12	1	0	0	0
2008-03-13	1	0	0	0
2008-03-14	1	0	0	0
2008-03-17	1	0	0	0
2008-03-18	1	0	0	0
2008-03-19	1	0	0	0
2008-03-20	1	0	0	0
2008-03-21	1	0	0	0
2008-03-24	1	0	0	0
2008-03-25	1	0	0	0
2008-03-26	1	0	0	0
2008-03-27	1	0	0	0
2008-03-28	1	0	0	0
2008-03-31	1	0	0	0
2008-04-01	1	0	0	0
2008-04-02	1	0	0	0
2008-04-03	1	0	0	0
2008-04-07	1	0	0	0
2008-04-08	1	0	0	0
2008-04-09	1	0	0	0
2008-04-10	1	0	0	0
2008-04-11	1	0	0	0
2008-04-14	1	0	0	0
2008-04-15	1	0	0	0
2008-04-16	1	0	0	0
2008-04-17	1	0	0	0
2008-04-18	1	0	0	0
2008-04-21	1	0	0	0
2008-04-22	1	0	0	0
2008-04-23	1	0	0	0
2008-04-24	1	0	0	0
2008-04-25	1	0	0	0
2008-04-28	1	0	0	0
2008-04-29	1	0	0	0
2008-04-30	1	0	0	0
2008-05-05	1	0	0	0
2008-05-06	1	0	0	0
2008-05-07	1	0	0	0
2008-05-08	1	0	0	0
2008-05-09	1	0	0	0
2008-05-12	1	0	0	0
2008-05-13	1	0	0	0
2008-05-14	1	0	0	0
2008-05-15	1	0	0	0
2008-05-16	1	0	0	0
2008-05-19	1	0	0	0
2008-05-20	1	0	0	0
2008-05-21	1	0	0	0
2008-05-22	1	0	0	0
2008-05-23	1	0	0	0
2008-05-26	1	0	0	0
2008-05-27	1	0	0	0
2008-05-28	1	0	0	0
2008-05-29	1	0	0	0
2008-05-30	1	0	0	0
2008-06-02	1	0	0	0
2008-06-03	1	0	0	0
2008-06-04	1	0	0	0
2008-06-05	1	0	0	0
2008-06-06	1	0	0	0
2008-06-10	1	0	0	0
2008-06-11	1	0	0	0
2008-06-12	1	0	0	0
2008-06-13	1	0	0	0
2008-06-16	1	0	0	0
2008-06-17	1	0	0	0
2008-06-18	1	0	0	0
2008-06-19	1	0	0	0
2008-06-20	1	0	0	0
2008-06-23	1	0	0	0
2008-06-24	1	0	0	0
2008-06-25	1	0	0	0
2008-06-26	1	0	0	0
2008-06-27	1	0	0	0
2008-06-30	1	0	0	0
2008-07-01	1	0	0	0
2008-07-02	1	0	0	0
2008-07-03	1	0	0	0
2008-07-04	1	0	0	0
2008-07-07	1	0	0	0
2008-07-08	1	0	0	0
2008-07-09	1	0	0	0
2008-07-10	1	0	0	0
2008-07-11	1	0	0	0
2008-07-14	1	0	0	0
2008-07-15	1	0	0	0
2008-07-16	1	0	0	0
2008-07-17	1	0	0	0
2008-07-18	1	0	0	0
2008-07-21	1	0	0	0
2008-07-22	1	0	0	0
2008-07-23	1	0	0	0
2008-07-24	1	0	0	0
2008-07-25	1	0	0	0
2008-07-28	1	0	0	0
2008-07-29	1	0	0	0
2008-07-30	1	0	0	0
2008-07-31	1	0	0	0
2008-08-01	1	0	0	0
2008-08-04	1	0	0	0
2008-08-05	1	0	0	0
2008-08-06	1	0	0	0
2008-08-07	1	0	0	0
2008-08-08	1	0	0	0
2008-08-11	1	0	0	0
2008-08-12	1	0	0	0
2008-08-13	1	0	0	0
2008-08-14	1	0	0	0
2008-08-15	1	0	0	0
2008-08-18	1	0	0	0
2008-08-19	1	0	0	0
2008-08-20	1	0	0	0
2008-08-21	1	0	0	0
2008-08-22	1	0	0	0
2008-08-25	1	0	0	0
2008-08-26	1	0	0	0
2008-08-27	1	0	0	0
2008-08-28	1	0	0	0
2008-08-29	1	0	0	0
2008-09-01	1	0	0	0
2008-09-02	1	0	0	0
2008-09-03	1	0	0	0
2008-09-04	1	0	0	0
2008-09-05	1	0	0	0
2008-09-08	1	0	0	0
2008-09-09	1	0	0	0
2008-09-10	1	0	0	0
2008-09-11	1	0	0	0
2008-09-12	1	0	0	0
2008-09-16	1	0	0	0
2008-09-17	1	0	0	0
2008-09-18	1	0	0	0
2008-09-19	1	0	0	0
2008-09-22	1	0	0	0
2008-09-23	1	0	0	0
2008-09-24	1	0	0	0
2008-09-25	1	0	0	0
2008-09-26	1	0	0	0
2008-10-06	1	0	0	0
2008-10-07	1	0	0	0
2008-10-08	1	0	0	0
2008-10-09	1	0	0	0
2008-10-10	1	0	0	0
2008-10-13	1	0	0	0
2008-10-14	1	0	0	0
2008-10-15	1	0	0	0
2008-10-16	1	0	0	0
2008-10-17	1	0	0	0
2008-10-20	1	0	0	0
2008-10-21	1	0	0	0
2008-10-22	1	0	0	0
2008-10-23	1	0	0	0
2008-10-24	1	0	0	0
2008-10-27	1	0	0	0
2008-10-28	1	0	0	0
2008-10-29	1	0	0	0
2008-10-30	1	0	0	0
2008-10-31	1	0	0	0
2008-11-03	1	0	0	0
2008-11-04	1	0	0	0
2008-11-05	1	0	0	0
2008-11-06	1	0	0	0
2008-11-07	1	0	0	0
2008-11-10	1	0	0	0
2008-11-11	1	0	0	0
2008-11-12	1	0	0	0
2008-11-13	1	0	0	0
2008-11-14	1	0	0	0
2008-11-17	1	0	0	0
2008-11-18	1	0	0	0
2008-11-19	1	0	0	0
2008-11-20	1	0	0	0
2008-11-21	1	0	0	0
2008-11-24	1	0	0	0
2008-11-25	1	0	0	0
2008-11-26	1	0	0	0
2008-11-27	1	0	0	0
2008-11-28	1	0	0	0
2008-12-01	1	0	0	0
2008-12-02	1	0	0	0
2008-12-03	1	0	0	0
2008-12-04	1	0	0	0
2008-12-05	1	0	0	0
2008-12-08	1	0	0	0
2008-12-09	1	0	0	0
2008-12-10	1	0	0	0
2008-12-11	1	0	0	0
2008-12-12	1	0	0	0
2008-12-15	1	0	0	0
2008-12-16	1	0	0	0
2008-12-17	1	0	0	0
2008-12-18	1	0	0	0
2008-12-19	1	0	0	0
2008-12-22	1	0	0	0
2008-12-23	1	0	0	0
2008-12-24	0	0	0	1
2008-12-25	1	0	0	0
2008-12-26	1	0	0	0
2008-12-29	1	0	0	0
2008-12-30	1	0	0	0
2008-12-31	1	0	0	0
2009-01-05	1	0	0	0
2009-01-06	1	0	0	0
2009-01-07	1	0	0	0
2009-01-08	1	0	0	0
2009-01-09	1	0	0	0
2009-01-12	1	0	0	0
2009-01-13	1	0	0	0
2009-01-14	1	0	0	0
2009-01-15	1	0	0	0
2009-01-16	1	0	0	0
2009-01-19	1	0	0	0
2009-01-20	1	0	0	0
2009-01-21	1	0	0	0
2009-01-22	1	0	0	0
2009-01-23	1	0	0	0
2009-02-02	1	0	0	0
2009-02-03	1	0	0	0
2009-02-04	1	0	0	0
2009-02-05	1	0	0	0
2009-02-06	1	0	0	0
2009-02-09	1	0	0	0
2009-02-10	1	0	0	0
2009-02-11	1	0	0	0
2009-02-12	1	0	0	0
2009-02-13	1	0	0	0
2009-02-16	1	0	0	0
2009-02-17	1	0	0	0
2009-02-18	1	0	0	0
2009-02-19	1	0	0	0
2009-02-20	1	0	0	0
2009-02-23	1	0	0	0
2009-02-24	1	0	0	0
2009-02-25	1	0	0	0
2009-02-26	1	0	0	0
2009-02-27	1	0	0	0
2009-03-02	1	0	0	0
2009-03-03	1	0	0	0
2009-03-04	1	0	0	0
2009-03-05	1	0	0	0
2009-03-06	1	0	0	0
2009-03-09	1	0	0	0
2009-03-10	1	0	0	0
2009-03-11	1	0	0	0
2009-03-12	1	0	0	0
2009-03-13	1	0	0	0
2009-03-16	1	0	0	0
2009-03-17	1	0	0	0
2009-03-18	1	0	0	0
2009-03-19	1	0	0	0
2009-03-20	1	0	0	0
2009-03-23	1	0	0	0
2009-03-24	1	0	0	0
2009-03-25	1	0	0	0
2009-03-26	1	0	0	0
2009-03-27	1	0	0	0
2009-03-30	1	0	0	0
2009-03-31	1	0	0	0
2009-04-01	1	0	0	0
2009-04-02	1	0	0	0
2009-04-03	1	0	0	0
2009-04-07	1	0	0	0
2009-04-08	1	0	0	0
2009-04-09	1	0	0	0
2009-04-10	1	0	0	0
2009-04-13	1	0	0	0
2009-04-14	1	0	0	0
2009-04-15	1	0	0	0
2009-04-16	1	0	0	0
2009-04-17	1	0	0	0
2009-04-20	1	0	0	0
2009-04-21	1	0	0	0
2009-04-22	1	0	0	0
2009-04-23	1	0	0	0
2009-04-24	1	0	0	0
2009-04-27	1	0	0	0
2009-04-28	1	0	0	0
2009-04-29	1	0	0	0
2009-04-30	1	0	0	0
2009-05-04	1	0	0	0
2009-05-05	1	0	0	0
2009-05-06	1	0	0	0
2009-05-07	1	0	0	0
2009-05-08	1	0	0	0
2009-05-11	1	0	0	0
2009-05-12	1	0	0	0
2009-05-13	1	0	0	0
2009-05-14	1	0	0	0
2009-05-15	1	0	0	0
2009-05-18	1	0	0	0
2009-05-19	1	0	0	0
2009-05-20	1	0	0	0
2009-05-21	1	0	0	0
2009-05-22	1	0	0	0
2009-05-25	1	0	0	0
2009-05-26	1	0	0	0
2009-05-27	1	0	0	0
2009-06-01	1	0	0	0
2009-06-02	1	0	0	0
2009-06-03	1	0	0	0
2009-06-04	1	0	0	0
2009-06-05	1	0	0	0
2009-06-08	1	0	0	0
2009-06-09	1	0	0	0
2009-06-10	1	0	0	0
2009-06-11	1	0	0	0
2009-06-12	1	0	0	0
2009-06-15	1	0	0	0
2009-06-16	1	0	0	0
2009-06-17	1	0	0	0
2009-06-18	1	0	0	0
2009-06-19	1	0	0	0
2009-06-22	1	0	0	0
2009-06-23	1	0	0	0
2009-06-24	1	0	0	0
2009-06-25	1	0	0	0
2009-06-26	1	0	0	0
2009-06-29	1	0	0	0
2009-06-30	1	0	0	0
2009-07-01	1	0	0	0
2009-07-02	1	0	0	0
2009-07-03	1	0	0	0
2009-07-06	1	0	0	0
2009-07-07	1	0	0	0
2009-07-08	1	0	0	0
2009-07-09	1	0	0	0
2009-07-10	1	0	0	0
2009-07-13	1	0	0	0
2009-07-14	1	0	0	0
2009-07-15	1	0	0	0
2009-07-16	1	0	0	0
2009-07-17	1	0	0	0
2009-07-20	1	0	0	0
2009-07-21	1	0	0	0
2009-07-22	1	0	0	0
2009-07-23	1	0	0	0
2009-07-24	1	0	0	0
2009-07-27	1	0	0	0
2009-07-28	1	0	0	0
2009-07-29	1	0	0	0
2009-07-30	1	0	0	0
2009-07-31	1	0	0	0
2009-08-03	1	0	0	0
2009-08-04	1	0	0	0
2009-08-05	1	0	0	0
2009-08-06	1	0	0	0
2009-08-07	1	0	0	0
2009-08-10	1	0	0	0
2009-08-11	1	0	0	0
2009-08-12	1	0	0	0
2009-08-13	1	0	0	0
2009-08-14	1	0	0	0
2009-08-17	1	0	0	0
2009-08-18	1	0	0	0
2009-08-19	0	0	1	0
2009-08-20	1	0	0	0
2009-08-21	1	0	0	0
2009-08-24	0	1	0	0
2009-08-25	1	0	0	0
2009-08-26	1	0	0	0
2009-08-27	1	0	0	0
2009-08-28	1	0	0	0
2009-08-31	1	0	0	0
2009-09-01	1	0	0	0
2009-09-02	0	0	1	0
2009-09-03	1	0	0	0
2009-09-04	1	0	0	0
2009-09-07	0	0	1	0
2009-09-08	1	0	0	0
2009-09-09	0	0	1	0
2009-09-10	1	0	0	0
2009-09-11	1	0	0	0
2009-09-14	0	0	0	1
2009-09-15	0	0	0	1
2009-09-16	0	0	1	0
2009-09-17	1	0	0	0
2009-09-18	0	0	1	0
2009-09-21	0	0	1	0
2009-09-22	0	1	0	0
2009-09-23	0	1	0	0
2009-09-24	0	0	1	0
2009-09-25	1	0	0	0
2009-09-28	0	0	1	0
2009-09-29	0	0	0	1
2009-09-30	0	0	1	0
2009-10-09	0	0	1	0
2009-10-12	0	0	1	0
2009-10-13	0	0	1	0
2009-10-14	0	0	1	0
2009-10-15	0	0	0	1
2009-10-16	1	0	0	0
2009-10-19	0	0	0	1
2009-10-20	0	0	0	1
2009-10-21	0	0	1	0
2009-10-22	0	0	1	0
2009-10-23	1	0	0	0
2009-10-26	1	0	0	0
2009-10-27	0	0	1	0
2009-10-28	0	0	1	0
2009-10-29	1	0	0	0
2009-10-30	0	0	1	0
2009-11-02	1	0	0	0
2009-11-03	0	0	1	0
2009-11-04	0	0	0	1
2009-11-05	0	0	0	1
2009-11-06	0	0	0	1
2009-11-09	0	0	0	1
2009-11-10	0	0	0	1
2009-11-11	0	0	0	1
2009-11-12	0	0	0	1
2009-11-13	1	0	0	0
2009-11-16	1	0	0	0
2009-11-17	0	0	0	1
2009-11-18	0	0	0	1
2009-11-19	0	0	0	1
2009-11-20	0	0	0	1
2009-11-23	0	0	0	1
2009-11-24	0	0	0	1
2009-11-25	0	0	0	1
2009-11-26	0	0	0	1
2009-11-27	0	0	0	1
2009-11-30	0	0	0	1
2009-12-01	0	0	0	1
2009-12-02	0	0	0	1
2009-12-03	0	0	0	1
2009-12-04	0	0	0	1
2009-12-07	0	0	0	1
2009-12-08	0	0	0	1
2009-12-09	0	0	1	0
2009-12-10	0	0	0	1
2009-12-11	0	0	0	1
2009-12-14	0	0	0	1
2009-12-15	0	0	0	1
2009-12-16	0	0	0	1
2009-12-17	0	0	1	0
2009-12-18	0	0	0	1
2009-12-21	0	0	0	1
2009-12-22	0	0	0	1
2009-12-23	0	0	0	1
2009-12-24	0	0	0	1
2009-12-25	0	0	0	1
2009-12-28	0	0	0	1
2009-12-29	0	0	0	1
2009-12-30	0	0	0	1
2009-12-31	0	0	0	1
2010-01-04	0	0	0	1
2010-01-05	0	0	0	1
2010-01-06	1	0	0	0
2010-01-07	1	0	0	0
2010-01-08	1	0	0	0
2010-01-11	1	0	0	0
2010-01-12	1	0	0	0
2010-01-13	1	0	0	0
2010-01-14	1	0	0	0
2010-01-15	1	0	0	0
2010-01-18	1	0	0	0
2010-01-19	1	0	0	0
2010-01-20	1	0	0	0
2010-01-21	0	0	0	1
2010-01-22	0	0	0	1
2010-01-25	0	0	0	1
2010-01-26	0	0	0	1
2010-01-27	0	0	0	1
2010-01-28	0	0	1	0
2010-01-29	0	0	0	1
2010-02-01	1	0	0	0
2010-02-02	1	0	0	0
2010-02-03	1	0	0	0
2010-02-04	1	0	0	0
2010-02-05	1	0	0	0
2010-02-08	1	0	0	0
2010-02-09	0	0	1	0
2010-02-10	1	0	0	0
2010-02-11	1	0	0	0
2010-02-12	0	0	1	0
2010-02-22	1	0	0	0
2010-02-23	1	0	0	0
2010-02-24	1	0	0	0
2010-02-25	1	0	0	0
2010-02-26	1	0	0	0
2010-03-01	1	0	0	0
2010-03-02	1	0	0	0
2010-03-03	1	0	0	0
2010-03-04	1	0	0	0
2010-03-05	0	1	0	0
2010-03-08	1	0	0	0
2010-03-09	0	0	1	0
2010-03-10	1	0	0	0
2010-03-11	1	0	0	0
2010-03-12	0	0	0	1
2010-03-15	1	0	0	0
2010-03-16	0	0	1	0
2010-03-17	1	0	0	0
2010-03-18	1	0	0	0
2010-03-19	1	0	0	0
2010-03-22	1	0	0	0
2010-03-23	0	0	0	1
2010-03-24	1	0	0	0
2010-03-25	1	0	0	0
2010-03-26	1	0	0	0
2010-03-29	1	0	0	0
2010-03-30	1	0	0	0
2010-03-31	1	0	0	0
2010-04-01	0	0	1	0
2010-04-02	1	0	0	0
2010-04-06	1	0	0	0
2010-04-07	1	0	0	0
2010-04-08	1	0	0	0
2010-04-09	1	0	0	0
2010-04-12	1	0	0	0
2010-04-13	1	0	0	0
2010-04-14	1	0	0	0
2010-04-15	1	0	0	0
2010-04-16	1	0	0	0
2010-04-19	0	0	1	0
2010-04-20	1	0	0	0
2010-04-21	1	0	0	0
2010-04-22	1	0	0	0
2010-04-23	1	0	0	0
2010-04-26	0	0	0	1
2010-04-27	0	0	0	1
2010-04-28	0	0	0	1
2010-04-29	0	0	0	1
2010-04-30	0	0	0	1
2010-05-04	0	0	0	1
2010-05-05	0	0	1	0
2010-05-06	0	0	1	0
2010-05-07	0	0	1	0
2010-05-10	0	0	0	1
2010-05-11	0	0	0	1
2010-05-12	1	0	0	0
2010-05-13	1	0	0	0
2010-05-14	0	0	0	1
2010-05-17	0	0	0	1
2010-05-18	0	0	0	1
2010-05-19	0	0	1	0
2010-05-20	0	0	1	0
2010-05-21	0	0	1	0
2010-05-24	0	0	1	0
2010-05-25	1	0	0	0
2010-05-26	0	0	1	0
2010-05-27	0	0	1	0
2010-05-28	0	0	1	0
2010-05-31	0	0	1	0
2010-06-01	0	0	1	0
2010-06-02	0	0	1	0
2010-06-03	0	0	1	0
2010-06-04	1	0	0	0
2010-06-07	0	0	1	0
2010-06-08	0	0	1	0
2010-06-09	0	0	0	1
2010-06-10	0	0	1	0
2010-06-11	0	0	1	0
2010-06-17	0	0	0	1
2010-06-18	0	0	0	1
2010-06-21	0	0	0	1
2010-06-22	0	0	0	1
2010-06-23	0	0	0	1
2010-06-24	0	0	0	1
2010-06-25	0	0	0	1
2010-06-28	1	0	0	0
2010-06-29	1	0	0	0
2010-06-30	0	0	1	0
2010-07-01	1	0	0	0
2010-07-02	0	0	1	0
2010-07-05	0	0	1	0
2010-07-06	0	1	0	0
2010-07-07	0	0	0	1
2010-07-08	0	0	1	0
2010-07-09	0	0	1	0
2010-07-12	1	0	0	0
2010-07-13	0	0	1	0
2010-07-14	0	0	1	0
2010-07-15	0	0	1	0
2010-07-16	0	0	1	0
2010-07-19	0	0	1	0
2010-07-20	0	0	1	0
2010-07-21	0	0	1	0
2010-07-22	0	0	1	0
2010-07-23	0	0	1	0
2010-07-26	0	0	0	1
2010-07-27	0	0	1	0
2010-07-28	0	0	1	0
2010-07-29	0	0	1	0
2010-07-30	0	0	1	0
2010-08-02	0	0	1	0
2010-08-03	0	0	1	0
2010-08-04	0	0	1	0
2010-08-05	0	0	1	0
2010-08-06	0	0	1	0
2010-08-09	0	0	1	0
2010-08-10	0	0	1	0
2010-08-11	0	0	0	1
2010-08-12	0	0	0	1
2010-08-13	0	1	0	0
2010-08-16	0	1	0	0
2010-08-17	0	1	0	0
2010-08-18	0	1	0	0
2010-08-19	0	1	0	0
2010-08-20	0	0	1	0
2010-08-23	0	1	0	0
2010-08-24	0	1	0	0
2010-08-25	0	1	0	0
2010-08-26	0	1	0	0
2010-08-27	0	0	0	1
2010-08-30	0	1	0	0
2010-08-31	0	1	0	0
2010-09-01	0	0	0	1
2010-09-02	0	0	0	1
2010-09-03	0	1	0	0
2010-09-06	0	1	0	0
2010-09-07	0	1	0	0
2010-09-08	0	1	0	0
2010-09-09	0	1	0	0
2010-09-10	0	1	0	0
2010-09-13	0	1	0	0
2010-09-14	0	1	0	0
2010-09-15	0	1	0	0
2010-09-16	0	0	1	0
2010-09-17	0	1	0	0
2010-09-20	0	1	0	0
2010-09-21	0	1	0	0
2010-09-27	0	1	0	0
2010-09-28	0	1	0	0
2010-09-29	0	1	0	0
2010-09-30	0	1	0	0
2010-10-08	0	1	0	0
2010-10-11	0	1	0	0
2010-10-12	0	1	0	0
2010-10-13	0	1	0	0
2010-10-14	0	1	0	0
2010-10-15	0	1	0	0
2010-10-18	0	0	0	1
2010-10-19	0	1	0	0
2010-10-20	0	0	1	0
2010-10-21	0	0	1	0
2010-10-22	0	0	1	0
2010-10-25	0	0	1	0
2010-10-26	0	0	1	0
2010-10-27	0	0	1	0
2010-10-28	0	0	0	1
2010-10-29	0	0	1	0
2010-11-01	0	0	1	0
2010-11-02	0	1	0	0
2010-11-03	0	0	1	0
2010-11-04	0	0	1	0
2010-11-05	0	0	1	0
2010-11-08	0	0	0	1
2010-11-09	0	0	1	0
2010-11-10	0	0	1	0
2010-11-11	0	0	1	0
2010-11-12	0	0	1	0
2010-11-15	0	1	0	0
2010-11-16	0	1	0	0
2010-11-17	0	1	0	0
2010-11-18	0	0	0	1
2010-11-19	0	0	1	0
2010-11-22	0	0	1	0
2010-11-23	0	1	0	0
2010-11-24	0	1	0	0
2010-11-25	0	0	1	0
2010-11-26	0	1	0	0
2010-11-29	0	0	0	1
2010-11-30	0	0	1	0
2010-12-01	0	0	1	0
2010-12-02	0	0	1	0
2010-12-03	0	0	1	0
2010-12-06	0	0	1	0
2010-12-07	0	0	1	0
2010-12-08	0	0	1	0
2010-12-09	0	0	1	0
2010-12-10	0	0	1	0
2010-12-13	0	0	0	1
2010-12-14	0	0	1	0
2010-12-15	0	1	0	0
2010-12-16	0	0	1	0
2010-12-17	0	1	0	0
2010-12-20	0	0	1	0
2010-12-21	0	0	1	0
2010-12-22	0	0	0	1
2010-12-23	0	0	0	1
2010-12-24	0	1	0	0
2010-12-27	0	0	1	0
2010-12-28	0	1	0	0
2010-12-29	0	0	1	0
2010-12-30	0	0	1	0
2010-12-31	0	0	1	0
2011-01-04	0	0	1	0
2011-01-05	0	0	1	0
2011-01-06	0	0	1	0
2011-01-07	0	0	0	1
2011-01-10	0	0	1	0
2011-01-11	0	0	1	0
2011-01-12	1	0	0	0
2011-01-13	0	0	1	0
2011-01-14	0	0	1	0
2011-01-17	0	0	1	0
2011-01-18	0	0	1	0
2011-01-19	0	0	1	0
2011-01-20	0	0	1	0
2011-01-21	0	0	0	1
2011-01-24	0	0	0	1
2011-01-25	0	0	0	1
2011-01-26	0	0	0	1
2011-01-27	0	0	0	1
2011-01-28	0	0	0	1
2011-01-31	1	0	0	0
2011-02-01	0	1	0	0
2011-02-09	0	0	0	1
2011-02-10	0	0	0	1
2011-02-11	0	0	0	1
2011-02-14	0	0	0	1
2011-02-15	0	0	0	1
2011-02-16	0	0	1	0
2011-02-17	0	0	0	1
2011-02-18	0	0	0	1
2011-02-21	0	0	0	1
2011-02-22	0	0	0	1
2011-02-23	0	0	0	1
2011-02-24	0	0	0	1
2011-02-25	0	0	0	1
2011-02-28	1	0	0	0
2011-03-01	0	0	1	0
2011-03-02	0	0	1	0
2011-03-03	0	0	1	0
2011-03-04	0	0	1	0
2011-03-07	0	0	0	1
2011-03-08	0	0	1	0
2011-03-09	0	1	0	0
2011-03-10	0	0	1	0
2011-03-11	0	0	1	0
2011-03-14	0	0	0	1
2011-03-15	0	0	0	1
2011-03-16	0	0	1	0
2011-03-17	0	1	0	0
2011-03-18	0	0	1	0
2011-03-21	0	0	1	0
2011-03-22	0	0	0	1
2011-03-23	0	0	1	0
2011-03-24	0	0	1	0
2011-03-25	0	0	1	0
2011-03-28	0	0	1	0
2011-03-29	0	0	0	1
2011-03-30	0	0	0	1
2011-03-31	0	0	1	0
2011-04-01	0	0	1	0
2011-04-06	0	0	1	0
2011-04-07	0	0	1	0
2011-04-08	0	0	1	0
2011-04-11	0	0	1	0
2011-04-12	0	0	1	0
2011-04-13	0	0	1	0
2011-04-14	0	1	0	0
2011-04-15	0	0	0	1
2011-04-18	0	0	1	0
2011-04-19	0	1	0	0
2011-04-20	0	0	0	1
2011-04-21	0	0	1	0
2011-04-22	0	0	0	1
2011-04-25	0	0	1	0
2011-04-26	0	1	0	0
2011-04-27	0	0	1	0
2011-04-28	0	0	0	1
2011-04-29	0	0	0	1
2011-05-03	0	0	0	1
2011-05-04	0	0	0	1
2011-05-05	0	0	1	0
2011-05-06	0	0	0	1
2011-05-09	0	0	0	1
2011-05-10	0	0	0	1
2011-05-11	0	0	0	1
2011-05-12	0	0	0	1
2011-05-13	0	0	0	1
2011-05-16	0	0	1	0
2011-05-17	0	0	0	1
2011-05-18	0	0	0	1
2011-05-19	0	0	0	1
2011-05-20	0	0	0	1
2011-05-23	0	0	0	1
2011-05-24	0	0	0	1
2011-05-25	0	0	0	1
2011-05-26	0	0	0	1
2011-05-27	0	0	0	1
2011-05-30	0	0	0	1
2011-05-31	0	0	0	1
2011-06-01	0	0	1	0
2011-06-02	0	0	1	0
2011-06-03	0	0	0	1
2011-06-07	0	0	0	1
2011-06-08	0	0	0	1
2011-06-09	0	0	1	0
2011-06-10	0	0	1	0
2011-06-13	0	0	1	0
2011-06-14	0	0	1	0
2011-06-15	0	0	1	0
2011-06-16	0	0	1	0
2011-06-17	0	0	1	0
2011-06-20	0	0	0	1
2011-06-21	0	0	0	1
2011-06-22	0	0	0	1
2011-06-23	0	0	0	1
2011-06-24	0	0	0	1
2011-06-27	0	1	0	0
2011-06-28	0	0	0	1
2011-06-29	0	0	0	1
2011-06-30	0	0	0	1
2011-07-01	0	0	1	0
2011-07-04	0	0	0	1
2011-07-05	0	0	0	1
2011-07-06	0	0	0	1
2011-07-07	0	0	0	1
2011-07-08	0	0	0	1
2011-07-11	0	0	0	1
2011-07-12	0	0	0	1
2011-07-13	0	0	0	1
2011-07-14	0	0	0	1
2011-07-15	0	0	0	1
2011-07-18	0	0	0	1
2011-07-19	0	0	0	1
2011-07-20	0	0	0	1
2011-07-21	0	0	0	1
2011-07-22	0	0	0	1
2011-07-25	0	0	0	1
2011-07-26	0	0	1	0
2011-07-27	0	0	1	0
2011-07-28	0	0	1	0
2011-07-29	0	0	1	0
2011-08-01	0	0	1	0
2011-08-02	0	0	1	0
2011-08-03	0	0	1	0
2011-08-04	0	1	0	0
2011-08-05	0	0	1	0
2011-08-08	0	0	0	1
2011-08-09	0	1	0	0
2011-08-10	0	1	0	0
2011-08-11	0	1	0	0
2011-08-12	0	1	0	0
2011-08-15	0	1	0	0
2011-08-16	0	1	0	0
2011-08-17	0	1	0	0
2011-08-18	0	1	0	0
2011-08-19	0	1	0	0
2011-08-22	0	0	1	0
2011-08-23	0	0	1	0
2011-08-24	0	0	1	0
2011-08-25	0	1	0	0
2011-08-26	0	0	1	0
2011-08-29	0	0	1	0
2011-08-30	0	1	0	0
2011-08-31	0	1	0	0
2011-09-01	0	1	0	0
2011-09-02	0	1	0	0
2011-09-05	0	1	0	0
2011-09-06	0	1	0	0
2011-09-07	0	1	0	0
2011-09-08	0	1	0	0
2011-09-09	0	1	0	0
2011-09-13	0	1	0	0
2011-09-14	0	1	0	0
2011-09-15	0	1	0	0
2011-09-16	0	1	0	0
2011-09-19	0	1	0	0
2011-09-20	0	1	0	0
2011-09-21	0	1	0	0
2011-09-22	0	1	0	0
2011-09-23	0	1	0	0
2011-09-26	0	1	0	0
2011-09-27	0	1	0	0
2011-09-28	0	1	0	0
2011-09-29	0	1	0	0
2011-09-30	0	1	0	0
2011-10-10	0	1	0	0
2011-10-11	0	1	0	0
2011-10-12	0	1	0	0
2011-10-13	0	1	0	0
2011-10-14	0	1	0	0
2011-10-17	0	1	0	0
2011-10-18	0	1	0	0
2011-10-19	1	0	0	0
2011-10-20	0	1	0	0
2011-10-21	0	1	0	0
2011-10-24	0	1	0	0
2011-10-25	0	1	0	0
2011-10-26	0	1	0	0
2011-10-27	0	1	0	0
2011-10-28	0	1	0	0
2011-10-31	0	1	0	0
2011-11-01	0	1	0	0
2011-11-02	0	1	0	0
2011-11-03	0	1	0	0
2011-11-04	0	1	0	0
2011-11-07	0	1	0	0
2011-11-08	0	1	0	0
2011-11-09	0	1	0	0
2011-11-10	0	1	0	0
2011-11-11	0	1	0	0
2011-11-14	0	1	0	0
2011-11-15	0	1	0	0
2011-11-16	0	1	0	0
2011-11-17	0	1	0	0
2011-11-18	0	1	0	0
2011-11-21	0	1	0	0
2011-11-22	0	1	0	0
2011-11-23	0	1	0	0
2011-11-24	0	1	0	0
2011-11-25	0	1	0	0
2011-11-28	0	1	0	0
2011-11-29	0	1	0	0
2011-11-30	0	1	0	0
2011-12-01	0	1	0	0
2011-12-02	0	1	0	0
2011-12-05	0	1	0	0
2011-12-06	0	1	0	0
2011-12-07	0	1	0	0
2011-12-08	0	1	0	0
2011-12-09	0	1	0	0
2011-12-12	0	1	0	0
2011-12-13	0	1	0	0
2011-12-14	0	1	0	0
2011-12-15	0	1	0	0
2011-12-16	0	1	0	0
2011-12-19	0	1	0	0
2011-12-20	0	1	0	0
2011-12-21	0	1	0	0
2011-12-22	0	1	0	0
2011-12-23	0	1	0	0
2011-12-26	0	1	0	0
2011-12-27	0	1	0	0
2011-12-28	0	1	0	0
2011-12-29	0	1	0	0
2011-12-30	0	1	0	0
2012-01-04	0	1	0	0
2012-01-05	0	1	0	0
2012-01-06	0	1	0	0
2012-01-09	0	1	0	0
2012-01-10	0	1	0	0
2012-01-11	0	1	0	0
2012-01-12	0	1	0	0
2012-01-13	0	1	0	0
2012-01-16	0	1	0	0
2012-01-17	0	1	0	0
2012-01-18	0	1	0	0
2012-01-19	0	1	0	0
2012-01-20	0	1	0	0
2012-01-30	0	1	0	0
2012-01-31	0	1	0	0
2012-02-01	0	1	0	0
2012-02-02	0	1	0	0
2012-02-03	0	1	0	0
2012-02-06	0	1	0	0
2012-02-07	0	1	0	0
2012-02-08	0	1	0	0
2012-02-09	0	1	0	0
2012-02-10	0	1	0	0
2012-02-13	0	1	0	0
2012-02-14	0	1	0	0
2012-02-15	0	1	0	0
2012-02-16	0	1	0	0
2012-02-17	0	1	0	0
2012-02-20	0	1	0	0
2012-02-21	0	1	0	0
2012-02-22	0	1	0	0
2012-02-23	0	1	0	0
2012-02-24	0	1	0	0
2012-02-27	0	1	0	0
2012-02-28	0	1	0	0
2012-02-29	0	1	0	0
2012-03-01	0	1	0	0
2012-03-02	0	1	0	0
2012-03-05	0	1	0	0
2012-03-06	0	1	0	0
2012-03-07	0	1	0	0
2012-03-08	0	1	0	0
2012-03-09	0	1	0	0
2012-03-12	0	1	0	0
2012-03-13	0	1	0	0
2012-03-14	0	1	0	0
2012-03-15	0	1	0	0
2012-03-16	0	1	0	0
2012-03-19	0	1	0	0
2012-03-20	0	1	0	0
2012-03-21	0	1	0	0
2012-03-22	0	1	0	0
2012-03-23	0	1	0	0
2012-03-26	0	1	0	0
2012-03-27	0	1	0	0
2012-03-28	0	1	0	0
2012-03-29	0	1	0	0
2012-03-30	0	1	0	0
2012-04-05	0	1	0	0
2012-04-06	0	1	0	0
2012-04-09	0	1	0	0
2012-04-10	0	1	0	0
2012-04-11	0	1	0	0
2012-04-12	0	1	0	0
2012-04-13	0	1	0	0
2012-04-16	0	1	0	0
2012-04-17	0	1	0	0
2012-04-18	0	1	0	0
2012-04-19	0	1	0	0
2012-04-20	0	1	0	0
2012-04-23	0	1	0	0
2012-04-24	0	1	0	0
2012-04-25	0	1	0	0
2012-04-26	0	1	0	0
2012-04-27	0	1	0	0
2012-05-02	0	1	0	0
2012-05-03	0	1	0	0
2012-05-04	0	1	0	0
2012-05-07	0	1	0	0
2012-05-08	0	1	0	0
2012-05-09	0	1	0	0
2012-05-10	0	1	0	0
2012-05-11	0	1	0	0
2012-05-14	0	1	0	0
2012-05-15	0	1	0	0
2012-05-16	0	1	0	0
2012-05-17	0	1	0	0
2012-05-18	0	1	0	0
2012-05-21	0	1	0	0
2012-05-22	0	1	0	0
2012-05-23	0	1	0	0
2012-05-24	0	1	0	0
2012-05-25	0	1	0	0
2012-05-28	0	1	0	0
2012-05-29	0	1	0	0
2012-05-30	0	1	0	0
2012-05-31	0	1	0	0
2012-06-01	0	1	0	0
2012-06-04	0	0	0	1
2012-06-05	0	1	0	0
2012-06-06	0	1	0	0
2012-06-07	0	1	0	0
2012-06-08	0	1	0	0
2012-06-11	0	1	0	0
2012-06-12	0	1	0	0
2012-06-13	0	1	0	0
2012-06-14	0	1	0	0
2012-06-15	0	1	0	0
2012-06-18	0	1	0	0
2012-06-19	0	1	0	0
2012-06-20	0	1	0	0
2012-06-21	0	1	0	0
2012-06-25	0	1	0	0
2012-06-26	0	1	0	0
2012-06-27	0	1	0	0
2012-06-28	0	1	0	0
2012-06-29	0	1	0	0
2012-07-02	0	1	0	0
2012-07-03	0	1	0	0
2012-07-04	0	1	0	0
2012-07-05	0	1	0	0
2012-07-06	0	0	1	0
2012-07-09	0	1	0	0
2012-07-10	0	1	0	0
2012-07-11	0	1	0	0
2012-07-12	0	0	0	1
2012-07-13	0	1	0	0
2012-07-16	0	0	0	1
2012-07-17	0	1	0	0
2012-07-18	0	1	0	0
2012-07-19	0	1	0	0
2012-07-20	0	0	1	0
2012-07-23	0	1	0	0
2012-07-24	0	1	0	0
2012-07-25	0	1	0	0
2012-07-26	0	1	0	0
2012-07-27	0	0	1	0
2012-07-30	0	1	0	0
2012-07-31	0	1	0	0
2012-08-01	0	0	0	1
2012-08-02	0	0	0	1
2012-08-03	0	0	0	1
2012-08-06	0	0	1	0
2012-08-07	0	0	1	0
2012-08-08	0	0	0	1
2012-08-09	0	0	0	1
2012-08-10	0	0	0	1
2012-08-13	0	0	0	1
2012-08-14	0	0	0	1
2012-08-15	0	0	0	1
2012-08-16	0	0	0	1
2012-08-17	0	0	0	1
2012-08-20	0	0	0	1
2012-08-21	0	0	0	1
2012-08-22	0	0	0	1
2012-08-23	0	0	1	0
2012-08-24	0	0	0	1
2012-08-27	0	0	0	1
2012-08-28	0	0	0	1
2012-08-29	0	0	0	1
2012-08-30	0	0	0	1
2012-08-31	0	0	0	1
2012-09-03	0	0	0	1
2012-09-04	0	0	0	1
2012-09-05	0	0	0	1
2012-09-06	0	0	0	1
2012-09-07	0	0	0	1
2012-09-10	0	0	0	1
2012-09-11	0	0	0	1
2012-09-12	0	0	0	1
2012-09-13	0	0	0	1
2012-09-14	0	0	0	1
2012-09-17	0	0	0	1
2012-09-18	0	0	0	1
2012-09-19	0	0	0	1
2012-09-20	0	0	0	1
2012-09-21	0	0	0	1
2012-09-24	0	0	0	1
2012-09-25	1	0	0	0
2012-09-26	0	0	1	0
2012-09-27	0	0	0	1
2012-09-28	0	0	0	1
2012-10-08	0	0	1	0
2012-10-09	0	0	0	1
2012-10-10	0	0	0	1
2012-10-11	0	0	0	1
2012-10-12	0	0	0	1
2012-10-15	0	0	0	1
2012-10-16	0	0	0	1
2012-10-17	0	0	1	0
2012-10-18	0	0	1	0
2012-10-19	0	0	1	0
2012-10-22	0	0	1	0
2012-10-23	0	0	0	1
2012-10-24	0	0	1	0
2012-10-25	0	0	1	0
2012-10-26	0	0	1	0
2012-10-29	0	0	1	0
2012-10-30	1	0	0	0
2012-10-31	0	0	1	0
2012-11-01	0	1	0	0
2012-11-02	0	0	1	0
2012-11-05	0	1	0	0
2012-11-06	0	0	1	0
2012-11-07	0	0	1	0
2012-11-08	0	0	1	0
2012-11-09	0	0	1	0
2012-11-12	0	0	1	0
2012-11-13	0	0	1	0
2012-11-14	0	0	1	0
2012-11-15	0	0	1	0
2012-11-16	0	0	0	1
2012-11-19	0	0	0	1
2012-11-20	0	0	0	1
2012-11-21	0	0	0	1
2012-11-22	0	0	0	1
2012-11-23	0	0	1	0
2012-11-26	0	0	1	0
2012-11-27	0	0	0	1
2012-11-28	0	0	1	0
2012-11-29	0	0	1	0
2012-11-30	0	0	1	0
2012-12-03	0	0	1	0
2012-12-04	0	0	1	0
2012-12-05	0	0	1	0
2012-12-06	0	0	1	0
2012-12-07	0	0	1	0
2012-12-10	0	0	1	0
2012-12-11	0	0	1	0
2012-12-12	0	0	1	0
2012-12-13	0	0	1	0
2012-12-14	0	0	1	0
2012-12-17	0	0	1	0
2012-12-18	0	0	1	0
2012-12-19	0	0	1	0
2012-12-20	0	0	1	0
2012-12-21	0	0	0	1
2012-12-24	0	0	1	0
2012-12-25	0	0	1	0
2012-12-26	0	0	1	0
2012-12-27	0	0	1	0
2012-12-28	0	0	1	0
2012-12-31	0	0	1	0
2013-01-04	0	0	1	0
2013-01-07	0	0	1	0
2013-01-08	0	0	1	0
2013-01-09	0	0	1	0
2013-01-10	0	0	1	0
2013-01-11	0	0	1	0
2013-01-14	0	0	1	0
2013-01-15	0	1	0	0
2013-01-16	0	0	1	0
2013-01-17	0	0	1	0
2013-01-18	0	0	1	0
2013-01-21	0	0	1	0
2013-01-22	0	0	1	0
2013-01-23	0	0	1	0
2013-01-24	0	0	1	0
2013-01-25	0	0	1	0
2013-01-28	0	0	1	0
2013-01-29	0	0	1	0
2013-01-30	0	1	0	0
2013-01-31	0	1	0	0
2013-02-01	0	0	1	0
2013-02-04	0	0	1	0
2013-02-05	0	0	1	0
2013-02-06	0	0	1	0
2013-02-07	0	0	1	0
2013-02-08	0	0	1	0
2013-02-18	0	0	1	0
2013-02-19	0	0	1	0
2013-02-20	0	0	1	0
2013-02-21	0	1	0	0
2013-02-22	0	0	1	0
2013-02-25	0	0	0	1
2013-02-26	0	0	1	0
2013-02-27	0	0	1	0
2013-02-28	0	0	0	1
2013-03-01	0	0	1	0
2013-03-04	0	1	0	0
2013-03-05	0	0	1	0
2013-03-06	0	0	1	0
2013-03-07	0	0	1	0
2013-03-08	0	0	1	0
2013-03-11	0	0	1	0
2013-03-12	0	1	0	0
2013-03-13	0	1	0	0
2013-03-14	0	0	1	0
2013-03-15	0	0	1	0
2013-03-18	0	0	1	0
2013-03-19	0	0	0	1
2013-03-20	0	0	1	0
2013-03-21	0	0	1	0
2013-03-22	0	0	1	0
2013-03-25	0	0	1	0
2013-03-26	0	0	1	0
[truncated: 2,782 more rows]

## Sheet: Fig 6
Date	Uncertainty
2004	0.01273
2004	0.01271
2005	0.01256
2005	0.0125
2005	0.01259
2005	0.01254
2005	0.0126
2005	0.0125
2005	0.01252
2005	0.01241
2005	0.01249
2005	0.01251
2005	0.01255
2005	0.01248
2005	0.01248
2005	0.01243
2005	0.01232
2005	0.01236
2005	0.01236
2005	0.01229
2005	0.01231
2005	0.0124
2005	0.01245
2005	0.0124
2005	0.01242
2005	0.01252
2005	0.01258
2005	0.01254
2005	0.01256
2005	0.01253
2005	0.01242
2005	0.01246
2005	0.01245
2005	0.01255
2005	0.0125
2005	0.01251
2005	0.0125
2005	0.01256
2005	0.01267
2005	0.01279
2005	0.01287
2005	0.01271
2005	0.01282
2005	0.01273
2005	0.01268
2005	0.01264
2005	0.01266
2005	0.01277
2005	0.01277
2005	0.01275
2005	0.01257
2005	0.01258
2005	0.01248
2005	0.01246
2005	0.01248
2005	0.01239
2005	0.01243
2005	0.01237
2005	0.01234
2005	0.0124
2005	0.01244
2005	0.01246
2005	0.01246
2005	0.0125
2005	0.01251
2005	0.01254
2005	0.01242
2005	0.01235
2005	0.01234
2005	0.01233
2005	0.01227
2005	0.01218
2005	0.01234
2005	0.01228
2005	0.01243
2005	0.01242
2005	0.01249
2005	0.01254
2005	0.01257
2005	0.01269
2005	0.01262
2005	0.01265
2005	0.01265
2005	0.01258
2005	0.01266
2005	0.01271
2005	0.01275
2005	0.01277
2005	0.01265
2005	0.01266
2005	0.01263
2005	0.01261
2005	0.01265
2005	0.01265
2005	0.01263
2005	0.01264
2005	0.01267
2005	0.01257
2005	0.01251
2005	0.01258
2005	0.01255
2005	0.01254
2005	0.01264
2005	0.01258
2005	0.01259
2005	0.01262
2005	0.01261
2005	0.01267
2005	0.01268
2005	0.01261
2005	0.01262
2005	0.01266
2005	0.01259
2005	0.01252
2005	0.01249
2005	0.01262
2005	0.01263
2005	0.01258
2005	0.01266
2005	0.01265
2005	0.01277
2005	0.01268
2005	0.01269
2005	0.01277
2005	0.01284
2005	0.01288
2005	0.01292
2005	0.01295
2005	0.0129
2005	0.01296
2005	0.01299
2005	0.01309
2005	0.01306
2005	0.01303
2005	0.013
2005	0.01298
2005	0.013
2005	0.01301
2005	0.013
2005	0.01301
2005	0.01318
2005	0.01331
2005	0.01324
2005	0.01309
2005	0.01309
2005	0.01323
2005	0.0132
2005	0.01316
2005	0.0131
2005	0.01303
2005	0.01297
2005	0.01293
2005	0.01294
2005	0.01294
2005	0.01289
2005	0.01287
2005	0.0128
2005	0.01287
2005	0.0128
2005	0.01283
2005	0.01273
2005	0.01283
2005	0.01283
2005	0.01276
2005	0.0128
2005	0.01287
2005	0.01285
2005	0.01282
2005	0.01286
2005	0.0129
2005	0.01283
2005	0.01277
2005	0.01282
2005	0.01283
2005	0.01289
2005	0.01287
2005	0.01279
2005	0.01286
2005	0.01282
2005	0.01279
2005	0.01279
2005	0.01275
2005	0.0128
2005	0.01282
2005	0.01263
2005	0.01268
2005	0.01261
2005	0.01257
2005	0.01269
2005	0.01271
2005	0.01262
2005	0.0128
2005	0.0127
2005	0.0126
2005	0.01263
2005	0.0126
2005	0.01255
2005	0.01248
2005	0.01259
2005	0.01257
2005	0.01243
2005	0.01247
2005	0.01251
2005	0.01252
2005	0.01254
2005	0.01245
2005	0.0124
2005	0.01246
2005	0.01253
2005	0.01249
2005	0.01245
2005	0.01254
2005	0.01256
2005	0.0126
2005	0.01261
2005	0.01264
2005	0.01266
2005	0.01268
2005	0.01273
2005	0.01256
2005	0.01257
2005	0.01252
2005	0.01261
2005	0.01269
2005	0.01264
2005	0.01261
2005	0.01258
2005	0.01251
2005	0.0125
2005	0.0125
2005	0.01255
2005	0.01263
2005	0.01262
2005	0.01254
2005	0.01247
2005	0.01247
2005	0.01248
2005	0.01254
2005	0.0125
2005	0.0125
2005	0.01243
2005	0.01245
2005	0.01257
2005	0.01256
2006	0.01267
2006	0.01268
2006	0.01272
2006	0.01279
2006	0.01276
2006	0.01285
2006	0.01276
2006	0.01277
2006	0.0127
2006	0.01274
2006	0.01277
2006	0.01286
2006	0.01275
2006	0.01273
2006	0.01272
2006	0.0127
2006	0.01272
2006	0.01261
2006	0.01262
2006	0.01259
2006	0.01262
2006	0.01253
2006	0.01255
2006	0.01263
2006	0.01268
2006	0.01267
2006	0.01277
2006	0.01271
2006	0.0127
2006	0.01261
2006	0.01267
2006	0.01265
2006	0.01258
2006	0.01264
2006	0.01256
2006	0.01253
2006	0.01252
2006	0.01257
2006	0.01257
2006	0.01259
2006	0.01261
2006	0.01267
2006	0.0128
2006	0.01282
2006	0.01284
2006	0.01288
2006	0.01294
2006	0.0129
2006	0.01295
2006	0.01293
2006	0.01292
2006	0.01296
2006	0.01282
2006	0.01288
2006	0.01291
2006	0.01286
2006	0.01284
2006	0.01287
2006	0.01286
2006	0.01291
2006	0.01283
2006	0.0128
2006	0.01283
2006	0.01291
2006	0.01304
2006	0.01302
2006	0.01295
2006	0.01317
2006	0.01304
2006	0.0131
2006	0.01304
2006	0.01309
2006	0.01302
2006	0.01312
2006	0.01306
2006	0.01293
2006	0.01309
2006	0.01306
2006	0.01312
2006	0.01306
2006	0.0129
2006	0.01287
2006	0.01279
2006	0.01264
2006	0.0126
2006	0.0126
2006	0.01257
2006	0.01257
2006	0.01253
2006	0.0126
2006	0.01264
2006	0.01269
2006	0.01251
2006	0.01256
2006	0.01269
2006	0.0127
2006	0.01257
2006	0.01258
2006	0.0125
2006	0.01253
2006	0.01248
2006	0.01237
2006	0.01229
2006	0.0123
2006	0.01241
2006	0.01239
2006	0.01234
2006	0.01234
2006	0.01248
2006	0.0125
2006	0.0125
2006	0.01247
2006	0.01241
2006	0.0125
2006	0.01263
2006	0.01262
2006	0.01261
2006	0.01267
2006	0.0126
2006	0.01254
2006	0.01245
2006	0.01244
2006	0.01246
2006	0.01237
2006	0.01227
2006	0.01228
2006	0.01222
2006	0.0122
2006	0.01237
2006	0.01228
2006	0.01226
2006	0.01236
2006	0.01237
2006	0.01233
2006	0.01235
2006	0.01243
2006	0.01237
2006	0.01233
2006	0.01243
2006	0.01249
2006	0.0125
2006	0.01244
2006	0.01242
2006	0.01235
2006	0.01242
2006	0.01237
2006	0.01246
2006	0.01255
2006	0.01261
2006	0.01262
2006	0.01263
2006	0.01263
2006	0.01268
2006	0.01264
2006	0.01269
2006	0.01265
2006	0.01271
2006	0.01265
2006	0.01264
2006	0.01266
2006	0.0127
2006	0.01261
2006	0.01261
2006	0.01256
2006	0.01248
2006	0.01251
2006	0.01256
2006	0.01266
2006	0.01268
2006	0.01261
2006	0.01267
2006	0.01274
2006	0.01278
2006	0.0128
2006	0.01275
2006	0.01273
2006	0.0128
2006	0.01284
2006	0.01278
2006	0.01279
2006	0.01302
2006	0.01311
2006	0.01317
2006	0.01316
2006	0.01317
2006	0.01316
2006	0.01325
2006	0.01312
2006	0.01324
2006	0.01323
2006	0.01312
2006	0.01318
2006	0.01322
2006	0.01332
2006	0.01323
2006	0.01312
2006	0.01315
2006	0.01308
2006	0.01299
2006	0.01299
2006	0.01296
2006	0.01306
2006	0.01307
2006	0.01302
2006	0.01296
2006	0.01298
2006	0.01303
2006	0.01306
2006	0.01301
2006	0.01299
2006	0.01296
2006	0.01292
2006	0.01291
2006	0.01293
2006	0.01291
2006	0.01295
2006	0.01285
2006	0.01292
2006	0.0129
2006	0.0129
2006	0.0129
2006	0.01295
2006	0.01302
2006	0.01302
2006	0.01297
2006	0.01297
2006	0.01295
2006	0.01291
2006	0.01293
2006	0.01301
2006	0.01307
2006	0.01304
2006	0.01304
2006	0.013
2006	0.01297
2006	0.01293
2006	0.013
2006	0.01302
2006	0.0131
2006	0.01312
2006	0.01294
2007	0.01294
2007	0.01283
2007	0.01282
2007	0.01282
2007	0.01281
2007	0.0129
2007	0.01293
2007	0.01293
2007	0.01296
2007	0.01298
2007	0.01292
2007	0.01307
2007	0.01302
2007	0.01303
2007	0.0131
2007	0.01302
2007	0.01307
2007	0.013
2007	0.01305
2007	0.01308
2007	0.01314
2007	0.01308
2007	0.01305
2007	0.013
2007	0.01303
2007	0.01302
2007	0.01299
2007	0.01291
2007	0.01299
2007	0.01304
2007	0.01302
2007	0.01309
2007	0.013
2007	0.01276
2007	0.01281
2007	0.01284
2007	0.01277
2007	0.01269
2007	0.01283
2007	0.01276
2007	0.0128
2007	0.01273
2007	0.01272
2007	0.01256
2007	0.0126
2007	0.01264
2007	0.01265
2007	0.01269
2007	0.01275
2007	0.01286
2007	0.01287
2007	0.01292
2007	0.01288
2007	0.01285
2007	0.01282
2007	0.01283
2007	0.01278
2007	0.01276
2007	0.01284
2007	0.01293
2007	0.01294
2007	0.013
2007	0.01299
2007	0.01301
2007	0.01296
2007	0.01303
2007	0.01293
2007	0.01299
2007	0.013
2007	0.013
2007	0.01301
2007	0.01311
2007	0.01308
2007	0.01305
2007	0.01312
2007	0.01304
2007	0.01303
2007	0.01299
2007	0.01321
2007	0.01331
2007	0.01319
2007	0.01328
2007	0.01339
2007	0.01343
2007	0.01346
2007	0.01349
2007	0.01357
2007	0.01357
2007	0.01348
2007	0.01343
2007	0.01335
2007	0.01351
2007	0.01345
2007	0.01337
2007	0.01342
2007	0.01356
2007	0.01359
2007	0.01365
2007	0.0136
2007	0.01357
2007	0.01353
2007	0.0137
2007	0.01366
2007	0.01342
2007	0.01356
2007	0.01367
2007	0.01372
2007	0.01364
2007	0.01369
2007	0.01359
2007	0.0136
2007	0.01357
2007	0.01351
2007	0.01332
2007	0.01341
2007	0.01334
2007	0.01333
2007	0.01347
2007	0.01347
2007	0.01353
2007	0.01352
2007	0.01351
2007	0.0136
2007	0.01359
2007	0.01367
2007	0.01383
2007	0.01384
2007	0.01368
2007	0.01375
2007	0.01379
2007	0.01369
2007	0.01355
2007	0.01359
2007	0.01347
2007	0.01341
2007	0.01325
2007	0.01316
2007	0.01319
2007	0.01309
2007	0.01315
2007	0.0132
2007	0.01303
2007	0.01324
2007	0.01325
2007	0.01338
2007	0.01315
2007	0.01305
2007	0.01299
2007	0.01285
2007	0.01273
2007	0.01277
2007	0.01294
2007	0.01297
2007	0.01296
2007	0.01305
2007	0.01301
2007	0.01308
2007	0.01301
2007	0.01285
2007	0.01296
2007	0.01293
2007	0.013
2007	0.01307
2007	0.01318
2007	0.01307
2007	0.0131
2007	0.0129
2007	0.01286
2007	0.01297
2007	0.01295
2007	0.013
2007	0.01302
2007	0.01295
2007	0.0132
2007	0.01326
2007	0.01314
2007	0.01312
2007	0.01308
2007	0.01307
2007	0.01312
2007	0.01307
2007	0.01304
2007	0.01318
2007	0.01317
2007	0.01314
2007	0.01308
2007	0.01314
2007	0.01307
2007	0.01302
2007	0.01302
2007	0.01297
2007	0.01279
2007	0.01279
2007	0.01281
2007	0.01286
2007	0.01285
2007	0.01295
2007	0.01303
2007	0.01298
2007	0.01308
2007	0.01281
2007	0.0128
2007	0.01275
2007	0.01287
2007	0.01265
2007	0.01263
2007	0.01248
2007	0.0124
2007	0.01258
2007	0.01252
2007	0.01244
2007	0.01246
2007	0.01232
2007	0.01235
2007	0.01227
2007	0.01236
2007	0.01245
2007	0.01223
2007	0.01233
2007	0.01254
2007	0.01248
2007	0.01251
2007	0.01248
2007	0.01246
2007	0.01255
2007	0.01264
2007	0.01263
2007	0.01268
2007	0.01244
2007	0.01247
2007	0.0125
2007	0.01239
2007	0.0123
2007	0.01237
2007	0.01239
2007	0.01243
2007	0.01251
2007	0.01252
2007	0.01253
2007	0.01257
2007	0.01247
2007	0.01252
2008	0.01236
2008	0.01236
2008	0.01218
2008	0.01216
2008	0.012
2008	0.01209
2008	0.01214
2008	0.01206
2008	0.01215
2008	0.01196
2008	0.01196
2008	0.01175
2008	0.01165
2008	0.01173
2008	0.01166
2008	0.01181
2008	0.01183
2008	0.01169
2008	0.01176
2008	0.01179
2008	0.01177
2008	0.01187
2008	0.01194
2008	0.01188
2008	0.01172
2008	0.01188
2008	0.01175
2008	0.01171
2008	0.0117
2008	0.0117
2008	0.01178
2008	0.01192
2008	0.01194
2008	0.01204
2008	0.01217
2008	0.01222
2008	0.01206
2008	0.0119
2008	0.01186
2008	0.01183
2008	0.01185
2008	0.01183
2008	0.01174
2008	0.01162
2008	0.01187
2008	0.01174
2008	0.01174
2008	0.0115
2008	0.01144
2008	0.0117
2008	0.01154
2008	0.01173
2008	0.01178
2008	0.01185
2008	0.01187
2008	0.0118
2008	0.01167
2008	0.01161
2008	0.01163
2008	0.01185
2008	0.01183
2008	0.01183
2008	0.01188
2008	0.01181
2008	0.01174
2008	0.0117
2008	0.01155
2008	0.01153
2008	0.01157
2008	0.01165
2008	0.01167
2008	0.01178
2008	0.01171
2008	0.01166
2008	0.01168
2008	0.01177
2008	0.0117
2008	0.01167
2008	0.01174
2008	0.01165
2008	0.01176
2008	0.01182
2008	0.01165
2008	0.01168
2008	0.0116
2008	0.01165
2008	0.01166
2008	0.01169
2008	0.01182
2008	0.01179
2008	0.0118
2008	0.01173
2008	0.01158
2008	0.01159
2008	0.01148
2008	0.01147
2008	0.01155
2008	0.01163
2008	0.01178
2008	0.01171
2008	0.01164
2008	0.01167
2008	0.01157
2008	0.01167
2008	0.01143
2008	0.01143
2008	0.01131
2008	0.01142
2008	0.01147
2008	0.01155
2008	0.01153
2008	0.01149
2008	0.01146
2008	0.01134
2008	0.01135
2008	0.01127
2008	0.01128
2008	0.0111
2008	0.01108
2008	0.01107
2008	0.01109
2008	0.01106
2008	0.01103
2008	0.01092
2008	0.01086
2008	0.01097
2008	0.01083
2008	0.01089
2008	0.01079
2008	0.01081
2008	0.01072
2008	0.01098
2008	0.01102
2008	0.01117
2008	0.01126
2008	0.01128
2008	0.01138
2008	0.0112
2008	0.0112
2008	0.01125
2008	0.01124
2008	0.0113
2008	0.01114
2008	0.01129
2008	0.01123
2008	0.01141
2008	0.01154
2008	0.01151
2008	0.01164
2008	0.01153
2008	0.01146
2008	0.01144
2008	0.0114
2008	0.01143
2008	0.01127
2008	0.01126
2008	0.01144
2008	0.01133
2008	0.01142
2008	0.01123
2008	0.01125
2008	0.01124
2008	0.0114
2008	0.01129
2008	0.01139
2008	0.01138
2008	0.01128
2008	0.0111
2008	0.01107
2008	0.01119
2008	0.01102
2008	0.01089
2008	0.01093
2008	0.01098
2008	0.01078
2008	0.01053
2008	0.01077
2008	0.01097
2008	0.01072
2008	0.01065
2008	0.01055
2008	0.01061
2008	0.01064
2008	0.00992
2008	0.0096
2008	0.00958
2008	0.00923
2008	0.00917
2008	0.0097
2008	0.00981
2008	0.00932
2008	0.00948
2008	0.00946
2008	0.0097
2008	0.00947
2008	0.00915
2008	0.00924
2008	0.00902
2008	0.009
2008	0.00948
2008	0.00945
2008	0.00952
2008	0.00974
2008	0.00973
2008	0.01001
2008	0.00978
2008	0.00938
2008	0.00956
2008	0.00956
2008	0.00943
2008	0.00926
2008	0.00956
2008	0.00943
2008	0.0093
2008	0.00927
2008	0.00908
2008	0.0087
2008	0.00885
2008	0.00913
2008	0.00913
2008	0.00932
2008	0.00935
2008	0.00933
2008	0.00882
2008	0.00901
2008	0.00909
2008	0.00907
2008	0.00921
2008	0.00939
2008	0.00934
2008	0.00947
2008	0.0093
2008	0.00934
2008	0.00926
2008	0.00942
2008	0.00933
2008	0.00923
2008	0.00924
2008	0.00922
2008	0.00917
2008	0.0093
2008	0.0093
2008	0.00944
2008	0.00941
2008	0.00962
2008	0.00962
2009	0.00971
2009	0.00982
2009	0.00961
2009	0.00976
2009	0.00968
2009	0.00971
2009	0.00975
2009	0.00958
2009	0.00964
2009	0.00957
2009	0.00952
2009	0.00934
2009	0.00946
2009	0.00936
2009	0.00941
2009	0.00929
2009	0.00931
2009	0.00932
2009	0.00956
2009	0.00958
2009	0.00965
2009	0.0094
2009	0.00944
2009	0.00945
2009	0.00936
2009	0.00942
2009	0.00916
2009	0.0091
2009	0.00901
2009	0.00896
2009	0.00884
2009	0.00915
2009	0.00909
2009	0.00904
2009	0.0089
2009	0.00879
2009	0.0088
2009	0.00897
2009	0.00862
2009	0.00866
2009	0.0086
2009	0.00896
2009	0.00902
2009	0.00901
2009	0.00916
2009	0.00903
2009	0.00918
2009	0.00921
2009	0.00913
2009	0.00908
2009	0.00946
2009	0.0094
2009	0.00942
2009	0.00936
2009	0.00927
2009	0.0091
2009	0.00915
2009	0.00925
2009	0.00942
2009	0.00945
2009	0.00939
2009	0.00947
2009	0.00963
2009	0.00952
2009	0.00953
2009	0.00934
2009	0.00941
2009	0.00953
2009	0.00954
2009	0.00929
2009	0.00936
2009	0.00933
2009	0.0094
2009	0.0095
2009	0.00937
2009	0.00932
2009	0.00951
2009	0.00949
2009	0.00972
2009	0.00964
2009	0.00973
2009	0.00965
2009	0.00971
2009	0.0096
2009	0.00959
2009	0.0095
2009	0.00963
2009	0.00956
2009	0.00978
2009	0.00977
2009	0.00971
2009	0.0096
2009	0.00957
2009	0.00956
2009	0.00974
2009	0.00968
2009	0.00996
2009	0.00987
2009	0.00996
2009	0.01003
2009	0.0101
2009	0.01008
2009	0.01002
2009	0.01
2009	0.01007
2009	0.01013
2009	0.00998
2009	0.01001
2009	0.01
2009	0.01006
2009	0.01005
2009	0.01004
2009	0.01007
2009	0.0101
2009	0.01019
2009	0.01028
2009	0.01033
2009	0.01028
2009	0.01035
2009	0.0101
2009	0.01022
2009	0.0102
2009	0.01015
2009	0.01019
2009	0.01027
2009	0.01012
2009	0.01018
2009	0.01021
2009	0.01037
2009	0.01035
2009	0.01032
2009	0.01051
2009	0.01051
2009	0.01061
2009	0.01061
2009	0.01054
2009	0.01063
2009	0.01064
2009	0.01067
2009	0.01058
2009	0.01056
2009	0.01075
2009	0.01063
2009	0.01058
2009	0.01061
2009	0.01071
2009	0.01066
2009	0.01056
2009	0.01071
2009	0.01081
2009	0.01072
2009	0.01057
2009	0.01056
2009	0.01071
2009	0.01075
2009	0.01081
2009	0.01073
2009	0.01082
2009	0.01082
2009	0.01086
2009	0.01086
2009	0.01099
2009	0.01083
2009	0.0107
2009	0.01095
2009	0.01099
2009	0.01091
2009	0.01095
2009	0.01118
2009	0.01153
2009	0.01127
2009	0.01107
2009	0.01132
2009	0.01151
2009	0.0115
2009	0.0114
2009	0.01136
2009	0.01229
2009	0.01263
2009	0.01264
2009	0.01316
2009	0.01338
2009	0.01257
2009	0.01259
2009	0.01337
2009	0.01309
2009	0.01312
2009	0.01291
2009	0.01316
2009	0.01358
2009	0.01355
2009	0.01377
2009	0.01396
2009	0.01325
2009	0.01325
2009	0.01297
2009	0.01284
2009	0.01272
2009	0.01259
2009	0.01277
2009	0.01319
2009	0.013
2009	0.0131
2009	0.01341
2009	0.01384
2009	0.01349
2009	0.01382
2009	0.01407
2009	0.01391
2009	0.01446
2009	0.01518
2009	0.01466
2009	0.01414
2009	0.01398
2009	0.01368
2009	0.01379
2009	0.01371
2009	0.01449
2009	0.01417
2009	0.01383
2009	0.0141
2009	0.01391
2009	0.01362
2009	0.01373
2009	0.01368
2009	0.01389
2009	0.01375
2009	0.01388
2009	0.01354
2009	0.01364
2009	0.01386
2009	0.0138
2009	0.01395
2009	0.01393
2009	0.01393
2009	0.01402
2009	0.014
2009	0.01405
2009	0.0139
2009	0.01379
2009	0.0136
2009	0.01353
2009	0.01376
2009	0.01366
2010	0.01395
2010	0.01416
2010	0.01415
2010	0.01446
2010	0.01447
2010	0.01442
2010	0.01434
2010	0.01487
2010	0.01453
2010	0.01457
2010	0.01452
2010	0.01469
2010	0.01447
2010	0.01437
2010	0.01406
2010	0.01389
2010	0.01384
2010	0.01428
2010	0.01412
2010	0.01403
2010	0.01423
2010	0.01433
2010	0.01467
2010	0.01442
2010	0.01454
2010	0.01456
2010	0.01497
2010	0.01462
2010	0.01479
2010	0.0149
2010	0.01537
2010	0.01569
2010	0.01584
2010	0.01561
2010	0.01602
2010	0.0161
2010	0.01622
2010	0.01565
2010	0.01566
2010	0.01543
2010	0.01536
2010	0.0154
2010	0.01516
2010	0.01502
2010	0.01513
2010	0.01531
2010	0.01478
2010	0.01501
2010	0.01493
2010	0.01469
2010	0.0149
2010	0.01527
2010	0.01511
2010	0.01495
2010	0.01472
2010	0.01469
2010	0.01496
2010	0.01483
2010	0.01458
2010	0.01458
2010	0.01464
2010	0.01476
2010	0.01468
2010	0.01461
2010	0.01458
2010	0.01496
2010	0.01488
2010	0.01495
2010	0.01473
2010	0.01462
2010	0.01478
2010	0.01479
2010	0.01463
2010	0.0147
2010	0.01434
2010	0.01418
2010	0.01409
2010	0.0143
2010	0.01398
2010	0.01406
2010	0.01402
2010	0.01397
2010	0.01377
2010	0.0142
2010	0.01394
2010	0.01406
2010	0.014
2010	0.01399
2010	0.01401
2010	0.01389
2010	0.01365
2010	0.01349
2010	0.0132
2010	0.01309
2010	0.01319
2010	0.01307
2010	0.01333
2010	0.01324
2010	0.01321
2010	0.01311
2010	0.01326
2010	0.01328
2010	0.01319
2010	0.01319
2010	0.01328
2010	0.01317
2010	0.01337
2010	0.01364
2010	0.01379
2010	0.01375
2010	0.01356
2010	0.01344
2010	0.01335
2010	0.01329
2010	0.01328
2010	0.01349
2010	0.01325
2010	0.01316
2010	0.01328
2010	0.01326
2010	0.01323
2010	0.0133
2010	0.01335
2010	0.01338
2010	0.01321
2010	0.01316
2010	0.01327
2010	0.01319
2010	0.01317
2010	0.01296
2010	0.01284
2010	0.0129
2010	0.01278
2010	0.01296
2010	0.01305
2010	0.01305
2010	0.01304
2010	0.01288
2010	0.01282
2010	0.01285
2010	0.01304
2010	0.01291
2010	0.01298
2010	0.01306
2010	0.01295
2010	0.01294
2010	0.01296
2010	0.01293
2010	0.01282
2010	0.01274
2010	0.01267
2010	0.01262
2010	0.01264
2010	0.0125
2010	0.01248
2010	0.01243
2010	0.01234
2010	0.01242
2010	0.01252
2010	0.01266
2010	0.0125
2010	0.01241
2010	0.01261
2010	0.01261
2010	0.01265
2010	0.01258
2010	0.01251
2010	0.01251
2010	0.01252
2010	0.01245
2010	0.01255
2010	0.01252
2010	0.01257
2010	0.01252
2010	0.0126
2010	0.01277
2010	0.0128
2010	0.01269
2010	0.01274
2010	0.01274
2010	0.01263
2010	0.01274
2010	0.01276
2010	0.01267
2010	0.01269
2010	0.01272
2010	0.01267
2010	0.01276
2010	0.01271
2010	0.01271
2010	0.01281
2010	0.01291
2010	0.01295
2010	0.01309
2010	0.01291
2010	0.01313
2010	0.01308
2010	0.01307
2010	0.01312
2010	0.013
2010	0.01312
2010	0.01299
2010	0.01298
2010	0.01288
2010	0.01299
2010	0.01292
2010	0.01273
2010	0.01272
2010	0.0126
2010	0.0127
2010	0.01283
2010	0.01275
2010	0.01275
2010	0.01261
2010	0.01272
2010	0.01284
2010	0.01276
2010	0.01267
2010	0.01262
2010	0.01283
2010	0.01288
2010	0.01292
2010	0.01298
2010	0.01296
2010	0.01295
2010	0.01295
2010	0.01294
2010	0.01298
2010	0.01298
2010	0.01303
2010	0.01303
2010	0.01296
2010	0.01295
2010	0.01298
2010	0.01297
2010	0.01296
2010	0.01295
2010	0.01296
2010	0.01297
2010	0.01305
2010	0.01292
2010	0.0129
2011	0.01296
2011	0.01297
2011	0.01294
2011	0.01291
2011	0.01297
2011	0.01293
2011	0.01298
2011	0.01305
2011	0.0131
2011	0.01301
2011	0.0131
2011	0.01317
2011	0.01332
2011	0.01331
2011	0.01338
2011	0.01335
2011	0.01347
2011	0.01356
2011	0.01332
2011	0.01328
2011	0.01344
2011	0.01376
2011	0.01375
2011	0.01386
2011	0.01378
2011	0.01377
2011	0.01374
2011	0.01379
2011	0.01357
2011	0.01366
2011	0.01343
2011	0.0134
2011	0.01338
2011	0.01339
2011	0.01341
2011	0.01329
2011	0.01327
2011	0.0133
2011	0.01324
2011	0.01317
2011	0.0132
2011	0.01316
2011	0.01302
2011	0.01307
2011	0.01297
2011	0.01285
2011	0.01271
2011	0.01284
2011	0.01284
2011	0.01289
2011	0.01291
2011	0.01294
2011	0.013
2011	0.01298
2011	0.01296
2011	0.01304
2011	0.01303
2011	0.01302
2011	0.01299
2011	0.01304
2011	0.01301
2011	0.01293
2011	0.0129
2011	0.01284
2011	0.01276
2011	0.01276
2011	0.0129
2011	0.01279
2011	0.01277
2011	0.01287
2011	0.0129
2011	0.01285
2011	0.01286
2011	0.0131
2011	0.0131
2011	0.01303
2011	0.01317
2011	0.01321
2011	0.01321
2011	0.01339
2011	0.01354
2011	0.01325
2011	0.01333
2011	0.01315
2011	0.01327
2011	0.01336
2011	0.0133
2011	0.0134
2011	0.01351
2011	0.01383
2011	0.01366
2011	0.01367
2011	0.01366
2011	0.01372
2011	0.01351
2011	0.01363
2011	0.01363
2011	0.01385
2011	0.01347
2011	0.01343
2011	0.01363
2011	0.01364
2011	0.01353
2011	0.01363
2011	0.0133
2011	0.01327
2011	0.0132
2011	0.01306
2011	0.0131
2011	0.01325
2011	0.01331
2011	0.01354
2011	0.01347
2011	0.01346
2011	0.01361
2011	0.01376
2011	0.01388
2011	0.01399
2011	0.01407
2011	0.01414
2011	0.01389
2011	0.01381
2011	0.01376
2011	0.01384
2011	0.01366
2011	0.01353
2011	0.01348
2011	0.01373
2011	0.01363
2011	0.01359
2011	0.01362
2011	0.01358
2011	0.01351
2011	0.01353
2011	0.01354
2011	0.01355
2011	0.01355
2011	0.0134
2011	0.01321
2011	0.0132
2011	0.01312
2011	0.01294
2011	0.01301
2011	0.01262
2011	0.01266
2011	0.01238
2011	0.01274
2011	0.01245
2011	0.01277
2011	0.01272
2011	0.01286
2011	0.01291
2011	0.01295
2011	0.01265
2011	0.01265
2011	0.01263
2011	0.01292
2011	0.01289
2011	0.01289
2011	0.01299
2011	0.01298
2011	0.01294
2011	0.01288
2011	0.01279
2011	0.01269
2011	0.01265
2011	0.01256
2011	0.01273
2011	0.01257
2011	0.01239
2011	0.01248
2011	0.01257
2011	0.01269
2011	0.01262
2011	0.01257
2011	0.01254
2011	0.01231
2011	0.01211
2011	0.01217
2011	0.01218
2011	0.01225
2011	0.01209
2011	0.01209
2011	0.01195
2011	0.0123
2011	0.01226
2011	0.01243
2011	0.01234
2011	0.01244
2011	0.0123
2011	0.01242
2011	0.01233
2011	0.01238
2011	0.0125
2011	0.01259
2011	0.01245
2011	0.01246
2011	0.01267
2011	0.01254
2011	0.01234
2011	0.01217
2011	0.01233
2011	0.01243
2011	0.01241
2011	0.01254
2011	0.01263
2011	0.01248
2011	0.01254
2011	0.01257
2011	0.01248
2011	0.01253
2011	0.01251
2011	0.01229
2011	0.01229
2011	0.01222
2011	0.0122
2011	0.01209
2011	0.01195
2011	0.01185
2011	0.01202
2011	0.01204
2011	0.01232
2011	0.01228
2011	0.01226
2011	0.01228
2011	0.01229
2011	0.0123
2011	0.01219
2011	0.01226
2011	0.01216
2011	0.01208
2011	0.01197
2011	0.01196
2011	0.012
2011	0.01192
2011	0.01211
2011	0.01212
2011	0.01216
2011	0.01223
2011	0.01224
2011	0.01217
2011	0.01205
2011	0.01214
2011	0.01212
2012	0.01223
2012	0.01223
2012	0.01215
2012	0.01218
2012	0.01219
2012	0.01219
2012	0.0122
2012	0.01223
2012	0.01224
2012	0.01225
2012	0.01228
2012	0.01232
2012	0.01229
2012	0.01226
2012	0.01238
2012	0.01239
2012	0.01229
2012	0.01232
2012	0.01231
2012	0.01229
2012	0.01228
2012	0.01232
2012	0.01223
2012	0.01225
2012	0.01223
2012	0.0122
2012	0.01241
2012	0.01247
2012	0.01248
2012	0.01241
2012	0.01235
2012	0.01249
2012	0.01249
2012	0.01238
2012	0.01245
2012	0.01248
2012	0.01246
2012	0.01245
2012	0.01255
2012	0.01239
2012	0.01248
2012	0.01263
2012	0.01279
2012	0.0127
2012	0.0128
2012	0.01268
2012	0.01275
2012	0.01274
2012	0.0127
2012	0.01266
2012	0.01266
2012	0.01256
2012	0.01254
2012	0.01265
2012	0.01259
2012	0.01254
2012	0.01254
2012	0.0126
2012	0.01256
2012	0.01262
2012	0.01254
2012	0.01242
2012	0.01244
2012	0.01261
2012	0.01249
2012	0.01239
2012	0.01246
2012	0.01243
2012	0.0124
2012	0.01235
2012	0.01225
2012	0.01225
2012	0.01233
2012	0.01241
2012	0.01247
2012	0.01253
2012	0.01245
2012	0.01231
2012	0.01226
2012	0.0123
2012	0.01222
2012	0.0123
2012	0.01232
2012	0.01224
2012	0.01215
2012	0.0121
2012	0.01205
2012	0.01208
2012	0.01219
2012	0.01218
2012	0.01216
2012	0.01214
2012	0.01213
2012	0.01206
2012	0.01229
2012	0.0122
2012	0.01225
2012	0.01216
2012	0.01219
2012	0.01218
2012	0.01243
2012	0.01242
2012	0.01239
2012	0.01242
2012	0.01249
2012	0.01242
2012	0.01246
2012	0.01244
2012	0.01249
2012	0.01258
2012	0.01265
2012	0.01243
2012	0.01228
2012	0.01226
2012	0.01225
2012	0.01214
2012	0.01231
2012	0.01233
2012	0.01237
2012	0.0123
2012	0.01231
2012	0.01237
2012	0.01239
2012	0.01232
2012	0.01236
2012	0.01229
2012	0.01246
2012	0.01233
2012	0.01239
2012	0.01234
2012	0.01235
2012	0.01232
2012	0.01229
2012	0.01237
2012	0.01239
2012	0.01254
2012	0.0127
2012	0.01288
2012	0.01282
2012	0.01315
2012	0.0131
2012	0.01376
2012	0.01343
2012	0.01381
2012	0.01347
2012	0.01343
2012	0.01329
2012	0.01335
2012	0.01334
2012	0.0137
2012	0.01387
2012	0.01388
2012	0.01362
2012	0.0135
2012	0.01362
2012	0.01344
2012	0.01328
2012	0.01326
2012	0.01322
2012	0.01331
2012	0.01344
2012	0.01348
2012	0.01354
2012	0.01332
2012	0.01339
2012	0.01375
2012	0.01366
2012	0.01351
2012	0.0134
2012	0.01338
2012	0.01357
2012	0.01362
2012	0.01382
2012	0.01407
2012	0.01403
2012	0.01384
2012	0.01376
2012	0.01391
2012	0.01376
2012	0.01391
2012	0.01357
2012	0.01353
2012	0.01353
2012	0.01348
2012	0.0133
2012	0.01345
2012	0.01328
2012	0.01343
2012	0.01348
2012	0.01337
2012	0.01325
2012	0.01328
2012	0.01321
2012	0.01285
2012	0.01283
2012	0.01303
2012	0.01323
2012	0.01312
2012	0.01298
2012	0.01303
2012	0.01306
2012	0.01291
2012	0.0132
2012	0.01319
2012	0.01288
2012	0.01286
2012	0.01283
2012	0.01296
2012	0.01305
2012	0.01295
2012	0.01308
2012	0.01314
2012	0.01346
2012	0.01346
2012	0.0135
2012	0.01328
2012	0.01336
2012	0.01303
2012	0.01301
2012	0.01307
2012	0.01302
2012	0.01302
2012	0.01297
2012	0.01311
2012	0.013
2012	0.01314
2012	0.01322
2012	0.01331
2012	0.01333
2012	0.01331
2012	0.01335
2012	0.0131
2012	0.01318
2012	0.0132
2012	0.01308
2012	0.01312
2012	0.01305
2012	0.01312
2012	0.01305
2012	0.01304
2012	0.01292
2012	0.01282
2012	0.01296
2013	0.01315
2013	0.01306
2013	0.01303
2013	0.01303
2013	0.01313
2013	0.01312
2013	0.01309
2013	0.01302
2013	0.01299
2013	0.01302
2013	0.01306
2013	0.01306
2013	0.01303
2013	0.01303
2013	0.01293
2013	0.01297
2013	0.01294
2013	0.01296
2013	0.01293
2013	0.01296
2013	0.01298
2013	0.0129
2013	0.01302
2013	0.01294
2013	0.01291
2013	0.01295
2013	0.01296
2013	0.01303
2013	0.01291
2013	0.01285
2013	0.01291
2013	0.01275
2013	0.01283
2013	0.01288
2013	0.01289
2013	0.01294
2013	0.01308
2013	0.0131
2013	0.01304
2013	0.01303
2013	0.01306
2013	0.01295
2013	0.01294
2013	0.01291
2013	0.01294
2013	0.0129
2013	0.01288
2013	0.01288
2013	0.01298
2013	0.0129
2013	0.01285
2013	0.01284
2013	0.01294
[truncated: 2,782 more rows]

## Sheet: Fig 7
	T	t	h	H
T	0	0.4387	0.3548	0.2065
t	0.2024	0	0.506	0.2917
h	0.1327	0.4515	0	0.4158
H	0.1195	0.3106	0.57	0

## Sheet: Fig 8
ln k	ln p(k)
0	-0.66992
0.69315	-1.50069
1.09861	-2.32103
1.38629	-2.83897
1.60944	-3.43034
1.79176	-3.79627
1.94591	-4.26164
2.07944	-4.37942
2.19722	-5.36025
2.30259	-5.07257
2.3979	-5.76571
2.56495	-5.61156
2.63906	-6.45886
2.77259	-6.86433
2.83321	-7.55747
2.94444	-7.55747
3.04452	-6.86433
3.09104	-6.86433
3.17805	-6.86433
3.2581	-7.55747
3.55535	-7.55747
3.68888	-7.55747
4.39445	-7.55747
5.3033	-7.55747

## Sheet: Fig 9
Rank of node	t->T	t->H	t->h		Rank of node	H->T	H->t	H->h		Rank of node	h->T	h->t	h->H		Rank of node	T->H	T->h	T->t
1	6				1	5				1	5				1	5
2	7				2	201				2	5				2	5
3	7				3		5			3	7				3	6
4	6				4		5			4	5				4		5
5	6				5		201			5	5				5		5
6	10				6		8			6	6				6		6
7	9				7		5			7	13				7		8
8	7				8		10			8	7				8		7
9	5				9		6			9	13				9			8
10	5				10		5			10		6			10			5
11	5				11		5			11		7			11			6
12	10				12			201		12		7			12			8
13	22				13			9		13		5			13			7
14	6				14			7		14		6
15	14				15			9		15		5
16	11				16			5		16		7
17	21				17			5		17		7
18	10				18			8		18		6
19	6				19			8		19		5
20	19				20			8		20		5
21	6				21			5		21		5
22	7				22			5		22		9
23	10				23			5		23		5
24	14				24			7		24		8
25		6								25		6
26		6								26		10
27		6								27		5
28		7								28		6
29		6								29		5
30		10								30		5
31		7								31		5
32		13								32		10
33		6								33		7
34		8								34		10
35		6								35		13
36		8								36		8
37		16								37		7
38		6								38		35
39		11								39			7
40		81								40			7
41		14								41			7
42		7								42			10
43		6								43			5
44		7								44			7
45		10								45			7
46		13								46			6
47		5								47			5
48		6								48			5
49		5								49			5
50		8								50			8
51		6								51			9
52		7								52			5
53		6								53			9
54		40								54			5
55		5								55			7
56		5								56			10
57		14								57			13
58			9							58			5
59			7							59			5
60			24							60			6
61			8							61			5
62			8							62			5
63			6							63			10
64			6							64			10
65			10							65			10
66			13							66			6
67			6							67			17
68			6							68			7
69			22							69			6
70			6							70			7
71			6							71			13
72			8							72			35
73			16
74			24
75			11
76			81
77			14
78			7
79			21
80			7
81			6
82			7
83			10
84			13
85			5
86			5
87			16
88			5
89			8
90			6
91			6
92			19
93			11
94			5
95			7
96			7
97			8
98			40
99			5
100			8
101			6
102			6
103			5
104			10
105			7
106			14
107			5
108			5

## Sheet: Fig 10
Node	Betweenness centrality
5.22193E-4	0.11886
0.00104	0.14104
0.00157	0.15819
0.00209	0.16831
0.00261	0.17702
0.00313	0.1828
0.00366	0.1879
0.00418	0.19287
0.0047	0.19763
0.00522	0.20188
0.00574	0.20602
0.00627	0.20999
0.00679	0.21394
0.00731	0.21788
0.00783	0.22174
0.00836	0.22559
0.00888	0.22944
0.0094	0.23318
0.00992	0.23691
0.01044	0.24046
0.01097	0.244
0.01149	0.24753
0.01201	0.25095
0.01253	0.25434
0.01305	0.2577
0.01358	0.26105
0.0141	0.26425
0.01462	0.26745
0.01514	0.27063
0.01567	0.27377
0.01619	0.27687
0.01671	0.27995
0.01723	0.28302
0.01775	0.28606
0.01828	0.28909
0.0188	0.2921
0.01932	0.29506
0.01984	0.29799
0.02037	0.3008
0.02089	0.3036
0.02141	0.30637
0.02193	0.30912
0.02245	0.31184
0.02298	0.31453
0.0235	0.31718
0.02402	0.31978
0.02454	0.32239
0.02507	0.32498
0.02559	0.32754
0.02611	0.33008
0.02663	0.33261
0.02715	0.33513
0.02768	0.33761
0.0282	0.33999
0.02872	0.34236
0.02924	0.34464
0.02977	0.34684
0.03029	0.34901
0.03081	0.35116
0.03133	0.35328
0.03185	0.35539
0.03238	0.35748
0.0329	0.35956
0.03342	0.36162
0.03394	0.36366
0.03446	0.3657
0.03499	0.36771
0.03551	0.36971
0.03603	0.3717
0.03655	0.37362
0.03708	0.37553
0.0376	0.37743
0.03812	0.37932
0.03864	0.38121
0.03916	0.38309
0.03969	0.38494
0.04021	0.38679
0.04073	0.38863
0.04125	0.39047
0.04178	0.39229
0.0423	0.39409
0.04282	0.39585
0.04334	0.39761
0.04386	0.39936
0.04439	0.40109
0.04491	0.40282
0.04543	0.40455
0.04595	0.40625
0.04648	0.40794
0.047	0.40962
0.04752	0.41129
0.04804	0.41293
0.04856	0.41456
0.04909	0.41615
0.04961	0.41771
0.05013	0.41927
0.05065	0.42082
0.05117	0.42238
0.0517	0.42391
0.05222	0.42542
0.05274	0.42691
0.05326	0.4284
0.05379	0.42988
0.05431	0.43136
0.05483	0.43284
0.05535	0.43429
0.05587	0.43574
0.0564	0.43718
0.05692	0.43861
0.05744	0.44004
0.05796	0.44146
0.05849	0.44288
0.05901	0.44427
0.05953	0.44566
0.06005	0.44705
0.06057	0.44843
0.0611	0.44981
0.06162	0.45118
0.06214	0.45255
0.06266	0.45389
0.06319	0.45523
0.06371	0.45657
0.06423	0.45791
0.06475	0.45923
0.06527	0.46054
0.0658	0.46184
0.06632	0.46314
0.06684	0.46443
0.06736	0.46571
0.06789	0.46699
0.06841	0.46827
0.06893	0.46955
0.06945	0.47082
0.06997	0.47208
0.0705	0.47335
0.07102	0.47461
0.07154	0.47586
0.07206	0.4771
0.07258	0.47834
0.07311	0.47956
0.07363	0.48079
0.07415	0.48201
0.07467	0.4832
0.0752	0.48439
0.07572	0.48558
0.07624	0.48676
0.07676	0.48795
0.07728	0.48913
0.07781	0.49031
0.07833	0.49148
0.07885	0.49265
0.07937	0.49381
0.0799	0.49497
0.08042	0.49612
0.08094	0.49728
0.08146	0.49842
0.08198	0.49955
0.08251	0.50069
0.08303	0.50181
0.08355	0.50293
0.08407	0.50405
0.0846	0.50517
0.08512	0.50628
0.08564	0.50738
0.08616	0.50847
0.08668	0.50956
0.08721	0.51065
0.08773	0.51173
0.08825	0.51282
0.08877	0.5139
0.0893	0.51497
0.08982	0.51604
0.09034	0.51712
0.09086	0.51819
0.09138	0.51926
0.09191	0.52033
0.09243	0.52141
0.09295	0.52248
0.09347	0.52355
0.09399	0.52463
0.09452	0.5257
0.09504	0.52677
0.09556	0.52784
0.09608	0.52892
0.09661	0.52999
0.09713	0.53106
0.09765	0.53212
0.09817	0.53319
0.09869	0.53425
0.09922	0.5353
0.09974	0.53636
0.10026	0.53741
0.10078	0.53846
0.10131	0.5395
0.10183	0.54055
0.10235	0.54158
0.10287	0.54262
0.10339	0.54366
0.10392	0.54469
0.10444	0.54572
0.10496	0.54675
0.10548	0.54778
0.10601	0.5488
0.10653	0.54982
0.10705	0.55082
0.10757	0.55182
0.10809	0.5528
0.10862	0.55379
0.10914	0.55477
0.10966	0.55575
0.11018	0.55673
0.1107	0.5577
0.11123	0.55867
0.11175	0.55964
0.11227	0.56061
0.11279	0.56157
0.11332	0.56252
0.11384	0.56347
0.11436	0.56442
0.11488	0.56537
0.1154	0.56631
0.11593	0.56726
0.11645	0.5682
0.11697	0.56914
0.11749	0.57007
0.11802	0.571
0.11854	0.57192
0.11906	0.57284
0.11958	0.57376
0.1201	0.57467
0.12063	0.57558
0.12115	0.57649
0.12167	0.5774
0.12219	0.57831
0.12272	0.57922
0.12324	0.58012
0.12376	0.58102
0.12428	0.58192
0.1248	0.58282
0.12533	0.58372
0.12585	0.58461
0.12637	0.5855
0.12689	0.58639
0.12742	0.58728
0.12794	0.58816
0.12846	0.58904
0.12898	0.58992
0.1295	0.5908
0.13003	0.59167
0.13055	0.59255
0.13107	0.59342
0.13159	0.59428
0.13211	0.59514
0.13264	0.59599
0.13316	0.59684
0.13368	0.59769
0.1342	0.59854
0.13473	0.59939
0.13525	0.60023
0.13577	0.60107
0.13629	0.60192
0.13681	0.60276
0.13734	0.60359
0.13786	0.60443
0.13838	0.60526
0.1389	0.60609
0.13943	0.60691
0.13995	0.60773
0.14047	0.60854
0.14099	0.60935
0.14151	0.61016
0.14204	0.61097
0.14256	0.61177
0.14308	0.61257
0.1436	0.61338
0.14413	0.61418
0.14465	0.61497
0.14517	0.61577
0.14569	0.61656
0.14621	0.61735
0.14674	0.61814
0.14726	0.61892
0.14778	0.6197
0.1483	0.62048
0.14883	0.62127
0.14935	0.62205
0.14987	0.62283
0.15039	0.62361
0.15091	0.62439
0.15144	0.62517
0.15196	0.62595
0.15248	0.62673
0.153	0.62751
0.15352	0.62828
0.15405	0.62906
0.15457	0.62983
0.15509	0.63061
0.15561	0.63138
0.15614	0.63215
0.15666	0.63293
0.15718	0.63369
0.1577	0.63446
0.15822	0.63522
0.15875	0.63598
0.15927	0.63675
0.15979	0.6375
0.16031	0.63826
0.16084	0.63901
0.16136	0.63977
0.16188	0.64051
0.1624	0.64126
0.16292	0.64201
0.16345	0.64275
0.16397	0.6435
0.16449	0.64424
0.16501	0.64498
0.16554	0.64573
0.16606	0.64646
0.16658	0.64719
0.1671	0.64792
0.16762	0.64864
0.16815	0.64936
0.16867	0.65007
0.16919	0.65078
0.16971	0.65149
0.17023	0.65221
0.17076	0.65291
0.17128	0.65362
0.1718	0.65432
0.17232	0.65502
0.17285	0.65572
0.17337	0.65642
0.17389	0.65712
0.17441	0.65782
0.17493	0.65851
0.17546	0.65921
0.17598	0.6599
0.1765	0.66059
0.17702	0.66127
0.17755	0.66196
0.17807	0.66265
0.17859	0.66333
0.17911	0.66402
0.17963	0.6647
0.18016	0.66538
0.18068	0.66606
0.1812	0.66674
0.18172	0.66742
0.18225	0.6681
0.18277	0.66877
0.18329	0.66944
0.18381	0.6701
0.18433	0.67076
0.18486	0.67142
0.18538	0.67207
0.1859	0.67273
0.18642	0.67338
0.18695	0.67403
0.18747	0.67467
0.18799	0.67532
0.18851	0.67597
0.18903	0.67662
0.18956	0.67726
0.19008	0.67791
0.1906	0.67855
0.19112	0.6792
0.19164	0.67984
0.19217	0.68048
0.19269	0.68111
0.19321	0.68175
0.19373	0.68239
0.19426	0.68303
0.19478	0.68366
0.1953	0.6843
0.19582	0.68493
0.19634	0.68557
0.19687	0.6862
0.19739	0.68683
0.19791	0.68745
0.19843	0.68808
0.19896	0.68871
0.19948	0.68933
0.2	0.68995
0.20052	0.69056
0.20104	0.69118
0.20157	0.69179
0.20209	0.6924
0.20261	0.69301
0.20313	0.69361
0.20366	0.69422
0.20418	0.69482
0.2047	0.69542
0.20522	0.69602
0.20574	0.69662
0.20627	0.69722
0.20679	0.69782
0.20731	0.69841
0.20783	0.69901
0.20836	0.6996
0.20888	0.7002
0.2094	0.70079
0.20992	0.70139
0.21044	0.70198
0.21097	0.70257
0.21149	0.70316
0.21201	0.70375
0.21253	0.70434
0.21305	0.70493
0.21358	0.70551
0.2141	0.7061
0.21462	0.70669
0.21514	0.70727
0.21567	0.70786
0.21619	0.70844
0.21671	0.70903
0.21723	0.70962
0.21775	0.7102
0.21828	0.71078
0.2188	0.71137
0.21932	0.71195
0.21984	0.71253
0.22037	0.71311
0.22089	0.71368
0.22141	0.71425
0.22193	0.71482
0.22245	0.71539
0.22298	0.71595
0.2235	0.71652
0.22402	0.71708
0.22454	0.71764
0.22507	0.71819
0.22559	0.71875
0.22611	0.71931
0.22663	0.71986
0.22715	0.72042
0.22768	0.72097
0.2282	0.72153
0.22872	0.72208
0.22924	0.72263
0.22977	0.72317
0.23029	0.72372
0.23081	0.72427
0.23133	0.72482
0.23185	0.72537
0.23238	0.72591
0.2329	0.72646
0.23342	0.727
0.23394	0.72755
0.23446	0.72809
0.23499	0.72863
0.23551	0.72918
0.23603	0.72971
0.23655	0.73025
0.23708	0.73079
0.2376	0.73133
0.23812	0.73186
0.23864	0.73239
0.23916	0.73292
0.23969	0.73345
0.24021	0.73398
0.24073	0.73451
0.24125	0.73504
0.24178	0.73556
0.2423	0.73609
0.24282	0.73661
0.24334	0.73713
0.24386	0.73765
0.24439	0.73817
0.24491	0.73868
0.24543	0.7392
0.24595	0.73972
0.24648	0.74023
0.247	0.74074
0.24752	0.74126
0.24804	0.74177
0.24856	0.74228
0.24909	0.74279
0.24961	0.7433
0.25013	0.74381
0.25065	0.74432
0.25117	0.74482
0.2517	0.74532
0.25222	0.74582
0.25274	0.74632
0.25326	0.74682
0.25379	0.74732
0.25431	0.74782
0.25483	0.74832
0.25535	0.74881
0.25587	0.74931
0.2564	0.74981
0.25692	0.7503
0.25744	0.7508
0.25796	0.75129
0.25849	0.75179
0.25901	0.75228
0.25953	0.75277
0.26005	0.75326
0.26057	0.75375
0.2611	0.75424
0.26162	0.75473
0.26214	0.75522
0.26266	0.75571
0.26319	0.7562
0.26371	0.75668
0.26423	0.75717
0.26475	0.75766
0.26527	0.75815
0.2658	0.75864
0.26632	0.75912
0.26684	0.75961
0.26736	0.76009
0.26789	0.76057
0.26841	0.76105
0.26893	0.76152
0.26945	0.762
0.26997	0.76247
0.2705	0.76295
0.27102	0.76342
0.27154	0.76389
0.27206	0.76436
0.27258	0.76483
0.27311	0.7653
0.27363	0.76577
0.27415	0.76624
0.27467	0.7667
0.2752	0.76717
0.27572	0.76763
0.27624	0.76809
0.27676	0.76856
0.27728	0.76902
0.27781	0.76948
0.27833	0.76994
0.27885	0.77039
0.27937	0.77085
0.2799	0.7713
0.28042	0.77176
0.28094	0.77221
0.28146	0.77267
0.28198	0.77312
0.28251	0.77357
0.28303	0.77402
0.28355	0.77447
0.28407	0.77491
0.2846	0.77536
0.28512	0.77581
0.28564	0.77626
0.28616	0.7767
0.28668	0.77714
0.28721	0.77758
0.28773	0.77802
0.28825	0.77846
0.28877	0.7789
0.2893	0.77933
0.28982	0.77977
0.29034	0.78021
0.29086	0.78064
0.29138	0.78108
0.29191	0.78151
0.29243	0.78194
0.29295	0.78237
0.29347	0.7828
0.29399	0.78323
0.29452	0.78366
0.29504	0.78409
0.29556	0.78452
0.29608	0.78494
0.29661	0.78536
0.29713	0.78579
0.29765	0.78621
0.29817	0.78663
0.29869	0.78705
0.29922	0.78747
0.29974	0.78789
0.30026	0.78831
0.30078	0.78873
0.30131	0.78914
0.30183	0.78956
0.30235	0.78997
0.30287	0.79038
0.30339	0.79079
0.30392	0.7912
0.30444	0.79161
0.30496	0.79201
0.30548	0.79242
0.30601	0.79282
0.30653	0.79323
0.30705	0.79363
0.30757	0.79403
0.30809	0.79443
0.30862	0.79483
0.30914	0.79523
0.30966	0.79563
0.31018	0.79602
0.3107	0.79642
0.31123	0.79682
0.31175	0.79722
0.31227	0.79761
0.31279	0.79801
0.31332	0.7984
0.31384	0.7988
0.31436	0.79919
0.31488	0.79959
0.3154	0.79998
0.31593	0.80037
0.31645	0.80077
0.31697	0.80116
0.31749	0.80156
0.31802	0.80195
0.31854	0.80235
0.31906	0.80274
0.31958	0.80313
0.3201	0.80352
0.32063	0.80392
0.32115	0.80431
0.32167	0.8047
0.32219	0.8051
0.32272	0.80549
0.32324	0.80588
0.32376	0.80627
0.32428	0.80666
0.3248	0.80705
0.32533	0.80745
0.32585	0.80784
0.32637	0.80823
0.32689	0.80862
0.32742	0.80901
0.32794	0.8094
0.32846	0.80979
0.32898	0.81018
0.3295	0.81057
0.33003	0.81096
0.33055	0.81135
0.33107	0.81174
0.33159	0.81214
0.33211	0.81253
0.33264	0.81292
0.33316	0.81331
0.33368	0.8137
0.3342	0.81409
0.33473	0.81448
0.33525	0.81487
0.33577	0.81526
0.33629	0.81565
0.33681	0.81604
0.33734	0.81642
0.33786	0.81681
0.33838	0.8172
0.3389	0.81758
0.33943	0.81797
0.33995	0.81835
0.34047	0.81874
0.34099	0.81912
0.34151	0.81951
0.34204	0.81989
0.34256	0.82027
0.34308	0.82065
0.3436	0.82103
0.34413	0.82141
0.34465	0.82179
0.34517	0.82217
0.34569	0.82254
0.34621	0.82292
0.34674	0.8233
0.34726	0.82367
0.34778	0.82405
0.3483	0.82442
0.34883	0.8248
0.34935	0.82517
0.34987	0.82554
0.35039	0.82591
0.35091	0.82628
0.35144	0.82665
0.35196	0.82702
0.35248	0.82739
0.353	0.82775
0.35352	0.82812
0.35405	0.82849
0.35457	0.82885
0.35509	0.82922
0.35561	0.82958
0.35614	0.82995
0.35666	0.83031
0.35718	0.83067
0.3577	0.83103
0.35822	0.83139
0.35875	0.83176
0.35927	0.83212
0.35979	0.83247
0.36031	0.83283
0.36084	0.83319
0.36136	0.83354
0.36188	0.8339
0.3624	0.83425
0.36292	0.83461
0.36345	0.83496
0.36397	0.83531
0.36449	0.83566
0.36501	0.83601
0.36554	0.83636
0.36606	0.83671
0.36658	0.83706
0.3671	0.83741
0.36762	0.83775
0.36815	0.8381
0.36867	0.83844
0.36919	0.83879
0.36971	0.83913
0.37023	0.83948
0.37076	0.83982
0.37128	0.84016
0.3718	0.84051
0.37232	0.84085
0.37285	0.84119
0.37337	0.84153
0.37389	0.84187
0.37441	0.8422
0.37493	0.84254
0.37546	0.84287
0.37598	0.84321
0.3765	0.84354
0.37702	0.84388
0.37755	0.84421
0.37807	0.84454
0.37859	0.84487
0.37911	0.8452
0.37963	0.84553
0.38016	0.84586
0.38068	0.84618
0.3812	0.84651
0.38172	0.84684
0.38225	0.84716
0.38277	0.84749
0.38329	0.84781
0.38381	0.84814
0.38433	0.84846
0.38486	0.84878
0.38538	0.8491
0.3859	0.84942
0.38642	0.84974
0.38695	0.85006
0.38747	0.85038
0.38799	0.85069
0.38851	0.85101
0.38903	0.85132
0.38956	0.85164
0.39008	0.85195
0.3906	0.85226
0.39112	0.85257
0.39164	0.85288
0.39217	0.85319
0.39269	0.8535
0.39321	0.85381
0.39373	0.85412
0.39426	0.85443
0.39478	0.85474
0.3953	0.85505
0.39582	0.85536
0.39634	0.85567
0.39687	0.85597
0.39739	0.85628
0.39791	0.85659
0.39843	0.8569
0.39896	0.8572
0.39948	0.85751
0.4	0.85781
0.40052	0.85811
0.40104	0.85841
0.40157	0.85872
0.40209	0.85902
0.40261	0.85932
0.40313	0.85962
0.40366	0.85992
0.40418	0.86023
0.4047	0.86052
0.40522	0.86082
0.40574	0.86112
0.40627	0.86142
0.40679	0.86172
0.40731	0.86201
0.40783	0.86231
0.40836	0.86261
0.40888	0.86291
0.4094	0.8632
0.40992	0.8635
0.41044	0.86379
0.41097	0.86409
0.41149	0.86438
0.41201	0.86468
0.41253	0.86497
0.41305	0.86527
0.41358	0.86556
0.4141	0.86586
0.41462	0.86615
0.41514	0.86644
0.41567	0.86674
0.41619	0.86703
0.41671	0.86733
0.41723	0.86762
0.41775	0.86791
0.41828	0.86821
0.4188	0.8685
0.41932	0.86879
0.41984	0.86909
0.42037	0.86938
0.42089	0.86967
0.42141	0.86997
0.42193	0.87026
0.42245	0.87055
0.42298	0.87085
0.4235	0.87114
0.42402	0.87144
0.42454	0.87173
0.42507	0.87202
0.42559	0.87232
0.42611	0.87261
0.42663	0.8729
0.42715	0.8732
0.42768	0.87349
0.4282	0.87378
0.42872	0.87408
0.42924	0.87437
0.42977	0.87466
0.43029	0.87496
0.43081	0.87525
0.43133	0.87554
0.43185	0.87584
0.43238	0.87613
0.4329	0.87642
0.43342	0.87672
0.43394	0.87701
0.43446	0.8773
0.43499	0.87759
0.43551	0.87788
0.43603	0.87817
0.43655	0.87846
0.43708	0.87875
0.4376	0.87903
0.43812	0.87932
0.43864	0.87961
0.43916	0.87989
0.43969	0.88018
0.44021	0.88046
0.44073	0.88074
0.44125	0.88103
0.44178	0.88131
0.4423	0.88159
0.44282	0.88187
0.44334	0.88215
0.44386	0.88243
0.44439	0.88271
0.44491	0.88298
0.44543	0.88326
0.44595	0.88354
0.44648	0.88382
0.447	0.88409
0.44752	0.88437
0.44804	0.88465
0.44856	0.88492
0.44909	0.8852
0.44961	0.88547
0.45013	0.88574
0.45065	0.88601
0.45117	0.88628
0.4517	0.88656
0.45222	0.88683
0.45274	0.8871
0.45326	0.88737
0.45379	0.88764
0.45431	0.88791
0.45483	0.88817
0.45535	0.88844
0.45587	0.88871
0.4564	0.88897
0.45692	0.88924
0.45744	0.8895
0.45796	0.88977
0.45849	0.89003
0.45901	0.89029
0.45953	0.89056
0.46005	0.89082
0.46057	0.89108
0.4611	0.89134
0.46162	0.8916
0.46214	0.89186
0.46266	0.89213
0.46319	0.89239
0.46371	0.89265
0.46423	0.89291
0.46475	0.89317
0.46527	0.89343
0.4658	0.89369
0.46632	0.89395
0.46684	0.89421
0.46736	0.89447
0.46789	0.89472
0.46841	0.89498
0.46893	0.89524
0.46945	0.8955
0.46997	0.89576
0.4705	0.89601
0.47102	0.89627
0.47154	0.89652
0.47206	0.89678
0.47258	0.89703
0.47311	0.89728
0.47363	0.89753
0.47415	0.89778
0.47467	0.89803
0.4752	0.89828
0.47572	0.89853
0.47624	0.89877
0.47676	0.89902
0.47728	0.89927
0.47781	0.89951
0.47833	0.89976
0.47885	0.90001
0.47937	0.90025
0.4799	0.9005
0.48042	0.90074
0.48094	0.90099
0.48146	0.90123
0.48198	0.90147
0.48251	0.90171
0.48303	0.90195
0.48355	0.9022
0.48407	0.90244
0.4846	0.90268
0.48512	0.90292
0.48564	0.90316
0.48616	0.9034
0.48668	0.90364
0.48721	0.90388
0.48773	0.90412
0.48825	0.90436
0.48877	0.9046
0.4893	0.90484
0.48982	0.90508
0.49034	0.90532
0.49086	0.90555
0.49138	0.90579
0.49191	0.90603
0.49243	0.90627
0.49295	0.9065
0.49347	0.90674
0.49399	0.90698
0.49452	0.90721
0.49504	0.90745
0.49556	0.90768
0.49608	0.90791
0.49661	0.90815
0.49713	0.90838
0.49765	0.90861
0.49817	0.90884
0.49869	0.90908
0.49922	0.90931
0.49974	0.90954
0.50026	0.90977
0.50078	0.91
0.50131	0.91023
0.50183	0.91045
0.50235	0.91068
0.50287	0.91091
0.50339	0.91114
0.50392	0.91137
0.50444	0.91159
0.50496	0.91182
0.50548	0.91205
0.50601	0.91227
0.50653	0.9125
0.50705	0.91273
0.50757	0.91295
0.50809	0.91317
0.50862	0.91339
0.50914	0.91362
0.50966	0.91384
0.51018	0.91406
0.5107	0.91428
0.51123	0.91451
0.51175	0.91473
0.51227	0.91495
0.51279	0.91517
0.51332	0.91539
0.51384	0.9156
0.51436	0.91582
0.51488	0.91604
0.5154	0.91626
0.51593	0.91647
0.51645	0.91668
0.51697	0.9169
0.51749	0.91711
0.51802	0.91732
0.51854	0.91754
0.51906	0.91775
0.51958	0.91796
0.5201	0.91817
0.52063	0.91838
0.52115	0.91859
0.52167	0.9188
0.52219	0.919
0.52272	0.91921
0.52324	0.91942
0.52376	0.91962
0.52428	0.91983
0.5248	0.92003
0.52533	0.92024
0.52585	0.92044
0.52637	0.92065
0.52689	0.92085
0.52742	0.92105
0.52794	0.92126
0.52846	0.92146
0.52898	0.92167
0.5295	0.92187
0.53003	0.92208
0.53055	0.92228
0.53107	0.92248
0.53159	0.92269
0.53211	0.92289
0.53264	0.9231
0.53316	0.9233
0.53368	0.9235
0.5342	0.92371
0.53473	0.92391
0.53525	0.92411
0.53577	0.92432
0.53629	0.92452
0.53681	0.92472
0.53734	0.92492
0.53786	0.92512
0.53838	0.92533
0.5389	0.92553
0.53943	0.92573
0.53995	0.92593
0.54047	0.92613
0.54099	0.92633
0.54151	0.92653
0.54204	0.92673
0.54256	0.92694
0.54308	0.92714
0.5436	0.92734
0.54413	0.92754
0.54465	0.92774
0.54517	0.92794
0.54569	0.92814
0.54621	0.92834
0.54674	0.92854
0.54726	0.92874
0.54778	0.92894
0.5483	0.92914
0.54883	0.92934
0.54935	0.92954
0.54987	0.92974
0.55039	0.92994
0.55091	0.93014
0.55144	0.93033
0.55196	0.93053
0.55248	0.93073
0.553	0.93093
0.55352	0.93113
0.55405	0.93132
0.55457	0.93152
0.55509	0.93172
0.55561	0.93192
0.55614	0.93211
0.55666	0.93231
0.55718	0.93251
0.5577	0.93271
0.55822	0.9329
0.55875	0.9331
0.55927	0.9333
0.55979	0.93349
0.56031	0.93369
0.56084	0.93389
0.56136	0.93408
0.56188	0.93428
0.5624	0.93447
0.56292	0.93467
0.56345	0.93487
0.56397	0.93506
0.56449	0.93526
0.56501	0.93546
0.56554	0.93565
0.56606	0.93585
0.56658	0.93604
0.5671	0.93624
0.56762	0.93644
0.56815	0.93663
0.56867	0.93683
0.56919	0.93702
0.56971	0.93722
0.57023	0.93741
0.57076	0.93761
0.57128	0.93781
0.5718	0.938
0.57232	0.9382
0.57285	0.93839
0.57337	0.93859
0.57389	0.93878
0.57441	0.93897
0.57493	0.93916
0.57546	0.93936
0.57598	0.93955
0.5765	0.93974
0.57702	0.93993
0.57755	0.94011
0.57807	0.9403
0.57859	0.94049
0.57911	0.94068
0.57963	0.94086
0.58016	0.94105
0.58068	0.94124
0.5812	0.94142
0.58172	0.94161
0.58225	0.94179
0.58277	0.94198
0.58329	0.94216
0.58381	0.94235
0.58433	0.94253
0.58486	0.94271
0.58538	0.94289
0.5859	0.94308
0.58642	0.94326
0.58695	0.94344
0.58747	0.94361
0.58799	0.94379
0.58851	0.94397
0.58903	0.94414
0.58956	0.94432
0.59008	0.94449
0.5906	0.94467
0.59112	0.94484
0.59164	0.94501
0.59217	0.94519
0.59269	0.94536
0.59321	0.94553
0.59373	0.94571
0.59426	0.94588
0.59478	0.94605
0.5953	0.94622
0.59582	0.94639
0.59634	0.94656
0.59687	0.94673
0.59739	0.9469
0.59791	0.94707
0.59843	0.94724
0.59896	0.94741
0.59948	0.94758
0.6	0.94774
0.60052	0.94791
0.60104	0.94808
0.60157	0.94824
0.60209	0.94841
0.60261	0.94857
0.60313	0.94874
0.60366	0.9489
0.60418	0.94907
0.6047	0.94923
0.60522	0.94939
0.60574	0.94955
0.60627	0.94972
0.60679	0.94988
0.60731	0.95004
0.60783	0.9502
0.60836	0.95036
0.60888	0.95052
0.6094	0.95068
0.60992	0.95084
0.61044	0.951
0.61097	0.95116
0.61149	0.95132
0.61201	0.95148
0.61253	0.95164
0.61305	0.9518
0.61358	0.95196
0.6141	0.95212
0.61462	0.95227
0.61514	0.95243
0.61567	0.95259
0.61619	0.95274
0.61671	0.9529
0.61723	0.95306
0.61775	0.95321
0.61828	0.95337
0.6188	0.95352
0.61932	0.95367
0.61984	0.95383
0.62037	0.95398
0.62089	0.95413
0.62141	0.95428
0.62193	0.95443
0.62245	0.95458
0.62298	0.95473
0.6235	0.95488
0.62402	0.95502
0.62454	0.95517
0.62507	0.95531
0.62559	0.95545
0.62611	0.9556
0.62663	0.95574
0.62715	0.95588
0.62768	0.95602
0.6282	0.95617
0.62872	0.95631
0.62924	0.95645
0.62977	0.95659
0.63029	0.95673
0.63081	0.95687
0.63133	0.95701
0.63185	0.95715
0.63238	0.95729
0.6329	0.95743
0.63342	0.95757
0.63394	0.95771
0.63446	0.95785
0.63499	0.95799
0.63551	0.95813
0.63603	0.95827
0.63655	0.95841
0.63708	0.95854
0.6376	0.95868
0.63812	0.95882
0.63864	0.95896
0.63916	0.95909
0.63969	0.95923
0.64021	0.95937
0.64073	0.9595
0.64125	0.95964
0.64178	0.95977
0.6423	0.9599
0.64282	0.96003
0.64334	0.96017
0.64386	0.9603
0.64439	0.96043
0.64491	0.96056
0.64543	0.96069
0.64595	0.96082
0.64648	0.96095
0.647	0.96108
0.64752	0.96121
0.64804	0.96133
0.64856	0.96146
0.64909	0.96159
0.64961	0.96172
0.65013	0.96185
0.65065	0.96197
0.65117	0.9621
0.6517	0.96223
0.65222	0.96236
0.65274	0.96248
0.65326	0.96261
0.65379	0.96273
0.65431	0.96286
0.65483	0.96298
0.65535	0.96311
0.65587	0.96323
0.6564	0.96336
0.65692	0.96348
0.65744	0.9636
0.65796	0.96372
0.65849	0.96385
0.65901	0.96397
0.65953	0.96409
0.66005	0.96421
0.66057	0.96433
0.6611	0.96445
0.66162	0.96457
0.66214	0.96469
0.66266	0.96481
0.66319	0.96493
0.66371	0.96504
0.66423	0.96516
0.66475	0.96528
0.66527	0.96539
0.6658	0.96551
0.66632	0.96563
0.66684	0.96574
0.66736	0.96586
0.66789	0.96598
0.66841	0.96609
0.66893	0.9662
0.66945	0.96632
0.66997	0.96643
0.6705	0.96655
0.67102	0.96666
0.67154	0.96677
0.67206	0.96688
0.67258	0.96699
0.67311	0.9671
0.67363	0.96721
0.67415	0.96733
0.67467	0.96744
0.6752	0.96755
0.67572	0.96766
0.67624	0.96777
0.67676	0.96788
0.67728	0.96799
0.67781	0.9681
0.67833	0.96821
0.67885	0.96832
0.67937	0.96843
0.6799	0.96854
0.68042	0.96865
0.68094	0.96875
0.68146	0.96886
0.68198	0.96897
0.68251	0.96908
0.68303	0.96919
0.68355	0.9693
0.68407	0.9694
0.6846	0.96951
0.68512	0.96962
0.68564	0.96973
0.68616	0.96983
0.68668	0.96994
0.68721	0.97005
0.68773	0.97016
0.68825	0.97026
0.68877	0.97037
0.6893	0.97047
0.68982	0.97058
0.69034	0.97069
0.69086	0.97079
0.69138	0.9709
0.69191	0.971
0.69243	0.97111
0.69295	0.97121
0.69347	0.97132
0.69399	0.97142
0.69452	0.97152
0.69504	0.97163
0.69556	0.97173
0.69608	0.97184
0.69661	0.97194
0.69713	0.97204
0.69765	0.97215
0.69817	0.97225
0.69869	0.97235
0.69922	0.97246
0.69974	0.97256
0.70026	0.97266
0.70078	0.97276
0.70131	0.97287
0.70183	0.97297
0.70235	0.97307
0.70287	0.97317
0.70339	0.97328
0.70392	0.97338
0.70444	0.97348
0.70496	0.97358
0.70548	0.97369
0.70601	0.97379
0.70653	0.97389
0.70705	0.97399
0.70757	0.97409
0.70809	0.9742
0.70862	0.9743
0.70914	0.9744
0.70966	0.9745
0.71018	0.9746
0.7107	0.97471
0.71123	0.97481
0.71175	0.97491
0.71227	0.97501
0.71279	0.97511
0.71332	0.97521
0.71384	0.97532
0.71436	0.97542
0.71488	0.97552
0.7154	0.97562
0.71593	0.97572
0.71645	0.97582
0.71697	0.97592
0.71749	0.97602
0.71802	0.97612
0.71854	0.97622
0.71906	0.97633
0.71958	0.97643
0.7201	0.97653
0.72063	0.97663
0.72115	0.97673
0.72167	0.97683
0.72219	0.97693
0.72272	0.97703
0.72324	0.97713
0.72376	0.97723
0.72428	0.97733
0.7248	0.97743
0.72533	0.97753
0.72585	0.97763
0.72637	0.97773
0.72689	0.97783
0.72742	0.97793
0.72794	0.97803
0.72846	0.97812
0.72898	0.97822
0.7295	0.97832
0.73003	0.97842
0.73055	0.97852
0.73107	0.97862
0.73159	0.97872
0.73211	0.97882
0.73264	0.97892
0.73316	0.97902
0.73368	0.97911
0.7342	0.97921
0.73473	0.97931
0.73525	0.97941
0.73577	0.97951
0.73629	0.97961
0.73681	0.97971
0.73734	0.97981
0.73786	0.9799
0.73838	0.98
0.7389	0.9801
0.73943	0.9802
0.73995	0.9803
0.74047	0.9804
0.74099	0.98049
0.74151	0.98059
0.74204	0.98069
0.74256	0.98079
0.74308	0.98089
0.7436	0.98098
0.74413	0.98108
0.74465	0.98118
0.74517	0.98128
0.74569	0.98137
0.74621	0.98147
0.74674	0.98157
0.74726	0.98167
0.74778	0.98177
0.7483	0.98186
0.74883	0.98196
0.74935	0.98206
0.74987	0.98216
0.75039	0.98225
0.75091	0.98235
0.75144	0.98245
0.75196	0.98255
0.75248	0.98264
0.753	0.98274
0.75352	0.98284
0.75405	0.98294
0.75457	0.98304
0.75509	0.98313
0.75561	0.98323
0.75614	0.98333
0.75666	0.98343
0.75718	0.98352
0.7577	0.98362
0.75822	0.98372
0.75875	0.98382
0.75927	0.98391
0.75979	0.98401
0.76031	0.98411
0.76084	0.98421
0.76136	0.98431
0.76188	0.9844
0.7624	0.9845
0.76292	0.9846
0.76345	0.9847
0.76397	0.98479
0.76449	0.98489
0.76501	0.98499
0.76554	0.98509
0.76606	0.98518
0.76658	0.98528
0.7671	0.98538
0.76762	0.98548
0.76815	0.98558
0.76867	0.98567
0.76919	0.98577
0.76971	0.98586
0.77023	0.98596
0.77076	0.98605
0.77128	0.98615
0.7718	0.98624
0.77232	0.98634
0.77285	0.98643
0.77337	0.98652
0.77389	0.98662
0.77441	0.98671
0.77493	0.9868
0.77546	0.98689
0.77598	0.98698
0.7765	0.98708
0.77702	0.98717
0.77755	0.98726
0.77807	0.98735
0.77859	0.98744
0.77911	0.98753
0.77963	0.98762
0.78016	0.98771
0.78068	0.9878
0.7812	0.98789
0.78172	0.98798
0.78225	0.98807
0.78277	0.98816
0.78329	0.98824
0.78381	0.98833
0.78433	0.98842
0.78486	0.98851
0.78538	0.98859
0.7859	0.98868
0.78642	0.98876
0.78695	0.98885
0.78747	0.98893
0.78799	0.98901
0.78851	0.98909
0.78903	0.98917
0.78956	0.98926
0.79008	0.98934
0.7906	0.98942
0.79112	0.9895
0.79164	0.98958
0.79217	0.98966
0.79269	0.98973
0.79321	0.98981
0.79373	0.98989
0.79426	0.98996
0.79478	0.99004
0.7953	0.99011
0.79582	0.99019
0.79634	0.99026
0.79687	0.99033
0.79739	0.99041
0.79791	0.99048
0.79843	0.99055
0.79896	0.99062
0.79948	0.99069
0.8	0.99076
0.80052	0.99083
0.80104	0.9909
0.80157	0.99097
0.80209	0.99104
0.80261	0.99111
0.80313	0.99118
0.80366	0.99125
0.80418	0.99132
0.8047	0.99139
0.80522	0.99146
0.80574	0.99153
0.80627	0.99159
0.80679	0.99166
0.80731	0.99173
0.80783	0.99179
0.80836	0.99186
0.80888	0.99192
0.8094	0.99199
0.80992	0.99205
0.81044	0.99211
0.81097	0.99218
0.81149	0.99224
0.81201	0.9923
0.81253	0.99236
0.81305	0.99242
0.81358	0.99249
0.8141	0.99255
0.81462	0.99261
0.81514	0.99266
0.81567	0.99272
0.81619	0.99278
0.81671	0.99284
0.81723	0.9929
0.81775	0.99295
0.81828	0.99301
0.8188	0.99307
0.81932	0.99312
0.81984	0.99318
0.82037	0.99324
0.82089	0.99329
0.82141	0.99334
0.82193	0.9934
0.82245	0.99345
0.82298	0.99351
0.8235	0.99356
0.82402	0.99361
0.82454	0.99367
0.82507	0.99372
0.82559	0.99377
0.82611	0.99382
0.82663	0.99387
0.82715	0.99392
0.82768	0.99397
0.8282	0.99402
0.82872	0.99407
0.82924	0.99412
0.82977	0.99417
0.83029	0.99421
0.83081	0.99426
0.83133	0.99431
0.83185	0.99436
0.83238	0.9944
0.8329	0.99445
0.83342	0.9945
0.83394	0.99454
0.83446	0.99459
0.83499	0.99463
0.83551	0.99468
0.83603	0.99472
0.83655	0.99477
0.83708	0.99481
0.8376	0.99486
0.83812	0.9949
0.83864	0.99495
0.83916	0.99499
0.83969	0.99503
0.84021	0.99508
0.84073	0.99512
0.84125	0.99516
0.84178	0.99521
0.8423	0.99525
0.84282	0.99529
0.84334	0.99533
0.84386	0.99538
0.84439	0.99542
0.84491	0.99546
0.84543	0.9955
0.84595	0.99554
0.84648	0.99558
0.847	0.99562
0.84752	0.99566
0.84804	0.99569
0.84856	0.99573
0.84909	0.99577
0.84961	0.99581
0.85013	0.99585
0.85065	0.99589
0.85117	0.99593
0.8517	0.99597
0.85222	0.99601
0.85274	0.99604
0.85326	0.99608
0.85379	0.99612
0.85431	0.99615
0.85483	0.99619
0.85535	0.99623
0.85587	0.99626
0.8564	0.9963
0.85692	0.99633
0.85744	0.99637
0.85796	0.9964
0.85849	0.99643
0.85901	0.99647
0.85953	0.9965
0.86005	0.99653
0.86057	0.99657
0.8611	0.9966
0.86162	0.99663
0.86214	0.99667
0.86266	0.9967
0.86319	0.99673
0.86371	0.99676
0.86423	0.99679
0.86475	0.99682
0.86527	0.99686
0.8658	0.99689
0.86632	0.99692
0.86684	0.99695
0.86736	0.99698
0.86789	0.99701
0.86841	0.99704
0.86893	0.99707
0.86945	0.9971
0.86997	0.99713
0.8705	0.99716
0.87102	0.99719
0.87154	0.99722
0.87206	0.99725
0.87258	0.99728
0.87311	0.99731
0.87363	0.99733
0.87415	0.99736
0.87467	0.99739
0.8752	0.99742
0.87572	0.99745
0.87624	0.99747
0.87676	0.9975
0.87728	0.99753
0.87781	0.99756
0.87833	0.99758
0.87885	0.99761
0.87937	0.99763
0.8799	0.99766
0.88042	0.99769
0.88094	0.99771
0.88146	0.99774
0.88198	0.99776
0.88251	0.99779
0.88303	0.99781
0.88355	0.99784
0.88407	0.99786
0.8846	0.99789
0.88512	0.99791
0.88564	0.99794
0.88616	0.99796
0.88668	0.99799
0.88721	0.99801
0.88773	0.99803
0.88825	0.99806
0.88877	0.99808
0.8893	0.9981
0.88982	0.99813
0.89034	0.99815
0.89086	0.99817
0.89138	0.9982
0.89191	0.99822
0.89243	0.99824
0.89295	0.99826
0.89347	0.99829
0.89399	0.99831
0.89452	0.99833
0.89504	0.99835
0.89556	0.99838
0.89608	0.9984
0.89661	0.99842
0.89713	0.99844
0.89765	0.99846
0.89817	0.99848
0.89869	0.9985
0.89922	0.99852
0.89974	0.99854
0.90026	0.99856
0.90078	0.99859
0.90131	0.99861
0.90183	0.99862
0.90235	0.99864
0.90287	0.99866
0.90339	0.99868
0.90392	0.9987
0.90444	0.99872
0.90496	0.99874
0.90548	0.99876
0.90601	0.99878
0.90653	0.9988
0.90705	0.99882
0.90757	0.99883
0.90809	0.99885
0.90862	0.99887
0.90914	0.99888
0.90966	0.9989
0.91018	0.99892
0.9107	0.99893
0.91123	0.99895
0.91175	0.99897
0.91227	0.99898
0.91279	0.999
0.91332	0.99901
0.91384	0.99903
0.91436	0.99904
0.91488	0.99906
0.9154	0.99907
0.91593	0.99909
0.91645	0.9991
0.91697	0.99912
0.91749	0.99913
0.91802	0.99915
0.91854	0.99916
0.91906	0.99917
0.91958	0.99919
0.9201	0.9992
0.92063	0.99921
0.92115	0.99923
0.92167	0.99924
0.92219	0.99926
0.92272	0.99927
0.92324	0.99928
0.92376	0.9993
0.92428	0.99931
0.9248	0.99932
0.92533	0.99933
0.92585	0.99935
0.92637	0.99936
0.92689	0.99937
0.92742	0.99938
0.92794	0.9994
0.92846	0.99941
0.92898	0.99942
0.9295	0.99943
0.93003	0.99944
0.93055	0.99945
0.93107	0.99946
0.93159	0.99947
0.93211	0.99948
0.93264	0.99949
0.93316	0.99951
0.93368	0.99952
0.9342	0.99953
0.93473	0.99954
0.93525	0.99955
0.93577	0.99956
0.93629	0.99957
0.93681	0.99957
0.93734	0.99958
0.93786	0.99959
0.93838	0.9996
0.9389	0.99961
0.93943	0.99962
0.93995	0.99963
0.94047	0.99964
0.94099	0.99965
0.94151	0.99966
0.94204	0.99966
0.94256	0.99967
0.94308	0.99968
0.9436	0.99969
0.94413	0.9997
0.94465	0.9997
0.94517	0.99971
0.94569	0.99972
0.94621	0.99973
0.94674	0.99973
0.94726	0.99974
0.94778	0.99975
0.9483	0.99976
0.94883	0.99976
0.94935	0.99977
0.94987	0.99978
0.95039	0.99978
0.95091	0.99979
0.95144	0.9998
0.95196	0.9998
0.95248	0.99981
0.953	0.99981
0.95352	0.99982
0.95405	0.99983
0.95457	0.99983
0.95509	0.99984
0.95561	0.99985
0.95614	0.99985
0.95666	0.99986
0.95718	0.99986
0.9577	0.99987
0.95822	0.99987
0.95875	0.99988
0.95927	0.99988
0.95979	0.99989
0.96031	0.99989
0.96084	0.9999
0.96136	0.99991
0.96188	0.99991
0.9624	0.99992
0.96292	0.99992
0.96345	0.99993
0.96397	0.99993
0.96449	0.99993
0.96501	0.99994
0.96554	0.99994
0.96606	0.99995
0.96658	0.99995
0.9671	0.99996
0.96762	0.99996
0.96815	0.99996
0.96867	0.99997
0.96919	0.99997
0.96971	0.99997
0.97023	0.99998
0.97076	0.99998
0.97128	0.99998
0.9718	0.99999
0.97232	0.99999
0.97285	0.99999
0.97337	0.99999
0.97389	0.99999
0.97441	1
0.97493	1
0.97546	1
0.97598	1
0.9765	1
0.97702	1
0.97755	1
0.97807	1
0.97859	1
0.97911	1
0.97963	1
0.98016	1
0.98068	1
0.9812	1
0.98172	1
0.98225	1
0.98277	1
0.98329	1
0.98381	1
0.98433	1
0.98486	1
0.98538	1
0.9859	1
0.98642	1
0.98695	1
0.98747	1
0.98799	1
0.98851	1
0.98903	1
0.98956	1
0.99008	1
0.9906	1
0.99112	1
0.99164	1
0.99217	1
0.99269	1
0.99321	1
0.99373	1
0.99426	1
0.99478	1
0.9953	1
0.99582	1
0.99634	1
0.99687	1
0.99739	1
0.99791	1
0.99843	1
0.99896	1
0.99948	1
1	1

[truncated: 2 more sheets: Fig 11, Table 1]
